# Supplementary material for: Correlation between tumor infiltrating immune cells and peripheral regulatory T cell determined using methylation analyses and its prognostic significance in resected gastric cancer
Source: PLoS One. 2021 Jun 4;16(6):e0252480. doi: 10.1371/journal.pone.0252480 (PMC8177409; doi:10.1371/journal.pone.0252480)
Supplement: S1 Data — (XLSX) [file pone.0252480.s006.xlsx]

## Sheet: 20191007-immumocrit 없는사람제거
serial	Pos. 1 (CD3G) Name	Pos. 1 (CD3G) Methylation (%)	Pos. 1 (CD3G) Quality	Pos. 1 (CD3G) Original Quality	Pos. 1(CD3G) Edited	Pos. 1 (CD3G) Warnings	Pos. 2 (CD3G) Name	Pos. 2 (CD3G) Methylation (%)	Pos. 2 (CD3G) Quality	Pos. 2 (CD3G) Original Quality	Pos. 2 (CD3G) Edited	Pos. 2 (CD3G) Warnings	Pos. 3 (CD3G) Name	Pos. 3 (CD3G) Methylation (%)	Pos. 3 (CD3G) Quality	Pos. 3 (CD3G) Original Quality	Pos. 3 (CD3G) Edited	Pos. 3 (CD3G) Warnings	Pos. 4 (CD3G) Name	Pos. 4 (CD3G) Methylation (%)	Pos. 4 (CD3G) Quality	Pos. 4 (CD3G) Original Quality	Pos. 4 (CD3G) Edited	Pos. 4 (CD3G) Warnings	No. CpGs _AllCpGs (CD3G)	Mean (CD3G)	Standard Deviation (CD3G)	Min (CD3G)	Max (CD3G)	No. CpGs _AllCpGs c passed or checked quality (CD3G)	Mean (CD3G)	Standard Deviation (CD3G)	Min (CD3G)	Min_CD3G_ unmethylated	Max (CD3G)	Max_CD3G_ unmethylated	No. CpGs _AllCpGs with passed quality (CD3G)	Mean (CD3G)	Mean_CD3G_ unmethylated	CD3G_unmethylated 0: unmethylated CD3G < 32.27% 1: unmethylated CD3G >= 32.27	Standard Deviation (CD3G)	Min (CD3G)	Max (CD3G)	Pos. 1 (TSDR) Name	Pos. 1 (TSDR) Methylation (%)	Pos. 1 (TSDR) Quality	Pos. 1 (TSDR) Original Quality	Pos. 1 (TSDR) Edited	Pos. 1 (TSDR) Warnings
1	Pos 1	68.96	Passed	Passed	No		Pos 2	68	Passed	Passed	No		Pos 3	65.92	Passed	Passed	No		Pos 4	73.31	Passed	Passed	No		4	69.05	3.11	65.92	73.31	4	69.05	3.11	65.92	34.08	73.31	26.69	4	69.05	30.95	0	3.11	65.92	73.31	Pos 1	98.3	Passed	Passed	No
2	Pos 1	53.04	Passed	Passed	No		Pos 2	59.34	Passed	Passed	No		Pos 3	55.12	Passed	Passed	No		Pos 4	57.26	Passed	Passed	No		4	56.19	2.72	53.04	59.34	4	56.19	2.72	53.04	46.96	59.34	40.66	4	56.19	43.81	1	2.72	53.04	59.34	Pos 1	93.05	Passed	Passed	No
3	Pos 1	71.35	Passed	Passed	No		Pos 2	73.39	Passed	Passed	No		Pos 3	72.39	Passed	Passed	No		Pos 4	74.97	Passed	Passed	No		4	73.03	1.54	71.35	74.97	4	73.03	1.54	71.35	28.65	74.97	25.03	4	73.03	26.97	0	1.54	71.35	74.97	Pos 1	94.64	Passed	Passed	No
4	Pos 1	66.71	Passed	Passed	No		Pos 2	73.16	Passed	Passed	No		Pos 3	67.5	Passed	Passed	No		Pos 4	75.88	Passed	Passed	No		4	70.81	4.43	66.71	75.88	4	70.81	4.43	66.71	33.29	75.88	24.12	4	70.81	29.19	0	4.43	66.71	75.88	Pos 1	92.45	Passed	Passed	No
5	Pos 1	62.26	Passed	Passed	No		Pos 2	62.5	Passed	Passed	No		Pos 3	60.87	Passed	Passed	No		Pos 4	66.28	Passed	Passed	No		4	62.98	2.32	60.87	66.28	4	62.98	2.32	60.87	39.13	66.28	33.72	4	62.98	37.02	1	2.32	60.87	66.28	Pos 1	93.75	Passed	Passed	No
6	Pos 1	53.42	Passed	Passed	No		Pos 2	58.22	Passed	Passed	No		Pos 3	52.79	Passed	Passed	No		Pos 4	58.11	Passed	Passed	No		4	55.64	2.93	52.79	58.22	4	55.64	2.93	52.79	47.21	58.22	41.78	4	55.64	44.36	1	2.93	52.79	58.22	Pos 1	93.53	Passed	Passed	No
7	Pos 1	68.67	Passed	Passed	No		Pos 2	70.23	Passed	Passed	No		Pos 3	67.26	Passed	Passed	No		Pos 4	71.19	Passed	Passed	No		4	69.34	1.73	67.26	71.19	4	69.34	1.73	67.26	32.74	71.19	28.81	4	69.34	30.66	0	1.73	67.26	71.19	Pos 1	94.71	Passed	Passed	No
8	Pos 1	51.87	Passed	Passed	No		Pos 2	55.63	Passed	Passed	No		Pos 3	51.37	Passed	Passed	No		Pos 4	57.49	Passed	Passed	No		4	54.09	2.96	51.37	57.49	4	54.09	2.96	51.37	48.63	57.49	42.51	4	54.09	45.91	1	2.96	51.37	57.49	Pos 1	93.25	Passed	Passed	No
9	Pos 1	67.46	Passed	Passed	No		Pos 2	71.95	Passed	Passed	No		Pos 3	68.81	Passed	Passed	No		Pos 4	71.5	Passed	Passed	No		4	69.93	2.15	67.46	71.95	4	69.93	2.15	67.46	32.54	71.95	28.05	4	69.93	30.07	0	2.15	67.46	71.95	Pos 1	95.04	Passed	Passed	No
10	Pos 1	55.66	Passed	Passed	No		Pos 2	59.06	Passed	Passed	No		Pos 3	56.46	Passed	Passed	No		Pos 4	59.37	Passed	Passed	No		4	57.64	1.85	55.66	59.37	4	57.64	1.85	55.66	44.34	59.37	40.63	4	57.64	42.36	1	1.85	55.66	59.37	Pos 1	94.89	Passed	Passed	No
11	Pos 1	53.34	Passed	Passed	No		Pos 2	55.98	Passed	Passed	No		Pos 3	55.17	Passed	Passed	No		Pos 4	57.95	Passed	Passed	No		4	55.61	1.91	53.34	57.95	4	55.61	1.91	53.34	46.66	57.95	42.05	4	55.61	44.39	1	1.91	53.34	57.95	Pos 1	91.85	Passed	Passed	No
12	Pos 1	47.42	Passed	Passed	No		Pos 2	48.07	Passed	Passed	No		Pos 3	48.06	Passed	Passed	No		Pos 4	50.22	Passed	Passed	No		4	48.44	1.22	47.42	50.22	4	48.44	1.22	47.42	52.58	50.22	49.78	4	48.44	51.56	1	1.22	47.42	50.22	Pos 1	93.98	Passed	Passed	No
13	Pos 1	55.16	Passed	Passed	No		Pos 2	53.61	Passed	Passed	No		Pos 3	52.19	Passed	Passed	No		Pos 4	54.5	Passed	Passed	No		4	53.87	1.28	52.19	55.16	4	53.87	1.28	52.19	47.81	55.16	44.84	4	53.87	46.13	1	1.28	52.19	55.16	Pos 1	93.53	Passed	Passed	No
14	Pos 1	58.2	Passed	Passed	No		Pos 2	57.63	Passed	Passed	No		Pos 3	57.17	Passed	Passed	No		Pos 4	60.99	Passed	Passed	No		4	58.5	1.71	57.17	60.99	4	58.5	1.71	57.17	42.83	60.99	39.01	4	58.5	41.5	1	1.71	57.17	60.99	Pos 1	90.58	Passed	Passed	No
15	Pos 1	61.2	Passed	Passed	No		Pos 2	67.44	Passed	Passed	No		Pos 3	59.56	Passed	Passed	No		Pos 4	68.89	Passed	Passed	No		4	64.27	4.58	59.56	68.89	4	64.27	4.58	59.56	40.44	68.89	31.11	4	64.27	35.73	1	4.58	59.56	68.89	Pos 1	92.91	Passed	Passed	No
16	Pos 1	66.51	Passed	Passed	No		Pos 2	65.5	Passed	Passed	No		Pos 3	64.87	Passed	Passed	No		Pos 4	68.55	Passed	Passed	No		4	66.36	1.61	64.87	68.55	4	66.36	1.61	64.87	35.13	68.55	31.45	4	66.36	33.64	1	1.61	64.87	68.55	Pos 1	96.06	Passed	Passed	No
17	Pos 1	64.34	Passed	Passed	No		Pos 2	67.97	Passed	Passed	No		Pos 3	61.87	Passed	Passed	No		Pos 4	70.27	Passed	Passed	No		4	66.11	3.74	61.87	70.27	4	66.11	3.74	61.87	38.13	70.27	29.73	4	66.11	33.89	1	3.74	61.87	70.27	Pos 1	96.16	Passed	Passed	No
18	Pos 1	66.16	Passed	Passed	No		Pos 2	70.3	Passed	Passed	No		Pos 3	67.4	Passed	Passed	No		Pos 4	71.74	Passed	Passed	No		4	68.9	2.57	66.16	71.74	4	68.9	2.57	66.16	33.84	71.74	28.26	4	68.9	31.1	0	2.57	66.16	71.74	Pos 1	97.95	Passed	Passed	No
19	Pos 1	67.09	Passed	Passed	No		Pos 2	70.9	Passed	Passed	No		Pos 3	66.59	Passed	Passed	No		Pos 4	70.7	Passed	Passed	No		4	68.82	2.3	66.59	70.9	4	68.82	2.3	66.59	33.41	70.9	29.1	4	68.82	31.18	0	2.3	66.59	70.9	Pos 1	92.08	Passed	Passed	No
20	Pos 1	83.64	Passed	Passed	No		Pos 2	83.95	Passed	Passed	No		Pos 3	83.78	Passed	Passed	No		Pos 4	87.67	Passed	Passed	No		4	84.76	1.94	83.64	87.67	4	84.76	1.94	83.64	16.36	87.67	12.33	4	84.76	15.24	0	1.94	83.64	87.67	Pos 1	95.93	Passed	Passed	No
21	Pos 1	80.87	Passed	Passed	No		Pos 2	79.32	Passed	Passed	No		Pos 3	77.2	Passed	Passed	No		Pos 4	65.3	Passed	Passed	No		4	75.67	7.08	65.3	80.87	4	75.67	7.08	65.3	34.7	80.87	19.13	4	75.67	24.33	0	7.08	65.3	80.87	Pos 1	93.7	Passed	Passed	No
22	Pos 1	75.22	Passed	Passed	No		Pos 2	78.62	Passed	Passed	No		Pos 3	74.91	Passed	Passed	No		Pos 4	81.77	Passed	Passed	No		4	77.63	3.23	74.91	81.77	4	77.63	3.23	74.91	25.09	81.77	18.23	4	77.63	22.37	0	3.23	74.91	81.77	Pos 1	96.86	Passed	Passed	No
23	Pos 1	59.12	Passed	Passed	No		Pos 2	62.4	Passed	Passed	No		Pos 3	58.83	Passed	Passed	No		Pos 4	62.28	Passed	Passed	No		4	60.66	1.95	58.83	62.4	4	60.66	1.95	58.83	41.17	62.4	37.6	4	60.66	39.34	1	1.95	58.83	62.4	Pos 1	92.81	Passed	Passed	No
24	Pos 1	56.17	Passed	Passed	No		Pos 2	58.14	Passed	Passed	No		Pos 3	54.95	Passed	Passed	No		Pos 4	64.71	Passed	Passed	No		4	58.49	4.35	54.95	64.71	4	58.49	4.35	54.95	45.05	64.71	35.29	4	58.49	41.51	1	4.35	54.95	64.71	Pos 1	89.6	Passed	Passed	No
25	Pos 1	65.88	Passed	Passed	No		Pos 2	72.05	Passed	Passed	No		Pos 3	65.47	Passed	Passed	No		Pos 4	72.79	Passed	Passed	No		4	69.05	3.91	65.47	72.79	4	69.05	3.91	65.47	34.53	72.79	27.21	4	69.05	30.95	0	3.91	65.47	72.79	Pos 1	93.95	Passed	Passed	No
26	Pos 1	86.77	Passed	Passed	No		Pos 2	88.89	Passed	Passed	No		Pos 3	86.5	Passed	Passed	No		Pos 4	91.18	Passed	Passed	No		4	88.34	2.18	86.5	91.18	4	88.34	2.18	86.5	13.5	91.18	8.82	4	88.34	11.66	0	2.18	86.5	91.18	Pos 1	96.42	Passed	Passed	No
27	Pos 1	70.22	Passed	Passed	No		Pos 2	73.68	Passed	Passed	No		Pos 3	69.19	Passed	Passed	No		Pos 4	75.04	Passed	Passed	No		4	72.03	2.78	69.19	75.04	4	72.03	2.78	69.19	30.81	75.04	24.96	4	72.03	27.97	0	2.78	69.19	75.04	Pos 1	91.73	Passed	Passed	No
28	Pos 1	59.4	Passed	Passed	No		Pos 2	59.87	Passed	Passed	No		Pos 3	59.62	Passed	Passed	No		Pos 4	60.45	Passed	Passed	No		4	59.84	0.45	59.4	60.45	4	59.84	0.45	59.4	40.6	60.45	39.55	4	59.84	40.16	1	0.45	59.4	60.45	Pos 1	93.12	Passed	Passed	No
29	Pos 1	67.52	Passed	Passed	No		Pos 2	64.72	Passed	Passed	No		Pos 3	66.38	Passed	Passed	No		Pos 4	67	Passed	Passed	No		4	66.41	1.22	64.72	67.52	4	66.41	1.22	64.72	35.28	67.52	32.48	4	66.41	33.59	1	1.22	64.72	67.52	Pos 1	94.56	Passed	Passed	No
30	Pos 1	56.77	Passed	Passed	No		Pos 2	59.07	Passed	Passed	No		Pos 3	56.96	Passed	Passed	No		Pos 4	61.47	Passed	Passed	No		4	58.57	2.2	56.77	61.47	4	58.57	2.2	56.77	43.23	61.47	38.53	4	58.57	41.43	1	2.2	56.77	61.47	Pos 1	95.48	Passed	Passed	No
31	Pos 1	77.84	Passed	Passed	No		Pos 2	80.03	Passed	Passed	No		Pos 3	76.05	Passed	Passed	No		Pos 4	83.54	Passed	Passed	No		4	79.37	3.22	76.05	83.54	4	79.37	3.22	76.05	23.95	83.54	16.46	4	79.37	20.63	0	3.22	76.05	83.54	Pos 1	97.4	Passed	Passed	No
32	Pos 1	79.33	Passed	Passed	No		Pos 2	77.45	Passed	Passed	No		Pos 3	76.28	Passed	Passed	No		Pos 4	79.81	Passed	Passed	No		4	78.22	1.64	76.28	79.81	4	78.22	1.64	76.28	23.72	79.81	20.19	4	78.22	21.78	0	1.64	76.28	79.81	Pos 1	97.24	Passed	Passed	No
33	Pos 1	59.09	Passed	Passed	No		Pos 2	62.96	Passed	Passed	No		Pos 3	59.76	Passed	Passed	No		Pos 4	64.82	Passed	Passed	No		4	61.66	2.7	59.09	64.82	4	61.66	2.7	59.09	40.91	64.82	35.18	4	61.66	38.34	1	2.7	59.09	64.82	Pos 1	92.5	Passed	Passed	No
34	Pos 1	70.79	Passed	Passed	No		Pos 2	69.6	Passed	Passed	No		Pos 3	70.37	Passed	Passed	No		Pos 4	72.07	Passed	Passed	No		4	70.71	1.03	69.6	72.07	4	70.71	1.03	69.6	30.4	72.07	27.93	4	70.71	29.29	0	1.03	69.6	72.07	Pos 1	96.29	Passed	Passed	No
35	Pos 1	76.05	Passed	Passed	No		Pos 2	74.7	Passed	Passed	No		Pos 3	73.11	Passed	Passed	No		Pos 4	81.64	Passed	Passed	No		4	76.38	3.71	73.11	81.64	4	76.38	3.71	73.11	26.89	81.64	18.36	4	76.38	23.62	0	3.71	73.11	81.64	Pos 1	94.64	Passed	Passed	No
36	Pos 1	74.37	Passed	Passed	No		Pos 2	76.93	Passed	Passed	No		Pos 3	71.2	Passed	Passed	No		Pos 4	81.62	Passed	Passed	No		4	76.03	4.4	71.2	81.62	4	76.03	4.4	71.2	28.8	81.62	18.38	4	76.03	23.97	0	4.4	71.2	81.62	Pos 1	94.22	Passed	Passed	No
37	Pos 1	67.6	Passed	Passed	No		Pos 2	65.46	Passed	Passed	No		Pos 3	65.18	Passed	Passed	No		Pos 4	67.91	Passed	Passed	No		4	66.54	1.42	65.18	67.91	4	66.54	1.42	65.18	34.82	67.91	32.09	4	66.54	33.46	1	1.42	65.18	67.91	Pos 1	97.25	Passed	Passed	No
38	Pos 1	64.38	Passed	Passed	No		Pos 2	62.27	Passed	Passed	No		Pos 3	63.94	Passed	Passed	No		Pos 4	65.93	Passed	Passed	No		4	64.13	1.51	62.27	65.93	4	64.13	1.51	62.27	37.73	65.93	34.07	4	64.13	35.87	1	1.51	62.27	65.93	Pos 1	94.57	Passed	Passed	No
39	Pos 1	65.63	Passed	Passed	No		Pos 2	70.69	Passed	Passed	No		Pos 3	64.02	Passed	Passed	No		Pos 4	72.57	Passed	Passed	No		4	68.23	4.06	64.02	72.57	4	68.23	4.06	64.02	35.98	72.57	27.43	4	68.23	31.77	0	4.06	64.02	72.57	Pos 1	92.3	Passed	Passed	No
40	Pos 1	58.98	Passed	Passed	No		Pos 2	58.37	Passed	Passed	No		Pos 3	57.12	Passed	Passed	No		Pos 4	60.62	Passed	Passed	No		4	58.77	1.45	57.12	60.62	4	58.77	1.45	57.12	42.88	60.62	39.38	4	58.77	41.23	1	1.45	57.12	60.62	Pos 1	91.89	Passed	Passed	No
41	Pos 1	74.07	Passed	Passed	No		Pos 2	72.86	Passed	Passed	No		Pos 3	74.15	Passed	Passed	No		Pos 4	77.26	Passed	Passed	No		4	74.59	1.88	72.86	77.26	4	74.59	1.88	72.86	27.14	77.26	22.74	4	74.59	25.41	0	1.88	72.86	77.26	Pos 1	93.54	Passed	Passed	No
42	Pos 1	59.11	Passed	Passed	No		Pos 2	63.93	Passed	Passed	No		Pos 3	58.97	Passed	Passed	No		Pos 4	66.92	Passed	Passed	No		4	62.23	3.88	58.97	66.92	4	62.23	3.88	58.97	41.03	66.92	33.08	4	62.23	37.77	1	3.88	58.97	66.92	Pos 1	98.31	Passed	Passed	No
43	Pos 1	57.28	Passed	Passed	No		Pos 2	59.22	Passed	Passed	No		Pos 3	56.69	Passed	Passed	No		Pos 4	59.95	Passed	Passed	No		4	58.29	1.55	56.69	59.95	4	58.29	1.55	56.69	43.31	59.95	40.05	4	58.29	41.71	1	1.55	56.69	59.95	Pos 1	95.58	Passed	Passed	No
44	Pos 1	67.57	Passed	Passed	No		Pos 2	71.26	Passed	Passed	No		Pos 3	65.54	Passed	Passed	No		Pos 4	71.78	Passed	Passed	No		4	69.04	2.99	65.54	71.78	4	69.04	2.99	65.54	34.46	71.78	28.22	4	69.04	30.96	0	2.99	65.54	71.78	Pos 1	93.61	Passed	Passed	No
45	Pos 1	62.34	Passed	Passed	No		Pos 2	60.32	Passed	Passed	No		Pos 3	60.5	Passed	Passed	No		Pos 4	62.46	Passed	Passed	No		4	61.41	1.15	60.32	62.46	4	61.41	1.15	60.32	39.68	62.46	37.54	4	61.41	38.59	1	1.15	60.32	62.46	Pos 1	94.83	Passed	Passed	No
46	Pos 1	63.37	Passed	Passed	No		Pos 2	66.48	Passed	Passed	No		Pos 3	63.72	Passed	Passed	No		Pos 4	69.15	Passed	Passed	No		4	65.68	2.7	63.37	69.15	4	65.68	2.7	63.37	36.63	69.15	30.85	4	65.68	34.32	1	2.7	63.37	69.15	Pos 1	91.9	Passed	Passed	No
47	Pos 1	70.41	Passed	Passed	No		Pos 2	77.73	Passed	Passed	No		Pos 3	71.26	Passed	Passed	No		Pos 4	77.04	Passed	Passed	No		4	74.11	3.81	70.41	77.73	4	74.11	3.81	70.41	29.59	77.73	22.27	4	74.11	25.89	0	3.81	70.41	77.73	Pos 1	100	Passed	Passed	No
48	Pos 1	81.2	Passed	Passed	No		Pos 2	84.08	Passed	Passed	No		Pos 3	80.19	Passed	Passed	No		Pos 4	84.15	Passed	Passed	No		4	82.41	2.02	80.19	84.15	4	82.41	2.02	80.19	19.81	84.15	15.85	4	82.41	17.59	0	2.02	80.19	84.15	Pos 1	95.79	Passed	Passed	No
49	Pos 1	71.21	Passed	Passed	No		Pos 2	73.15	Passed	Passed	No		Pos 3	69.36	Passed	Passed	No		Pos 4	79.48	Passed	Passed	No		4	73.3	4.4	69.36	79.48	4	73.3	4.4	69.36	30.64	79.48	20.52	4	73.3	26.7	0	4.4	69.36	79.48	Pos 1	97.56	Passed	Passed	No
50	Pos 1	77.54	Passed	Passed	No		Pos 2	81.03	Passed	Passed	No		Pos 3	75.94	Passed	Passed	No		Pos 4	84.65	Passed	Passed	No		4	79.79	3.87	75.94	84.65	4	79.79	3.87	75.94	24.06	84.65	15.35	4	79.79	20.21	0	3.87	75.94	84.65	Pos 1	96.96	Passed	Passed	No
51	Pos 1	70.81	Passed	Passed	No		Pos 2	80.04	Passed	Passed	No		Pos 3	69.93	Passed	Passed	No		Pos 4	73.86	Passed	Passed	No		4	73.66	4.57	69.93	80.04	4	73.66	4.57	69.93	30.07	80.04	19.96	4	73.66	26.34	0	4.57	69.93	80.04	Pos 1	92.91	Passed	Passed	No
52	Pos 1	70.97	Passed	Passed	No		Pos 2	73.01	Passed	Passed	No		Pos 3	70.27	Passed	Passed	No		Pos 4	75.94	Passed	Passed	No		4	72.55	2.54	70.27	75.94	4	72.55	2.54	70.27	29.73	75.94	24.06	4	72.55	27.45	0	2.54	70.27	75.94	Pos 1	93.34	Passed	Passed	No
53	Pos 1	65.65	Passed	Passed	No		Pos 2	66.2	Passed	Passed	No		Pos 3	63.66	Passed	Passed	No		Pos 4	69.9	Passed	Passed	No		4	66.35	2.6	63.66	69.9	4	66.35	2.6	63.66	36.34	69.9	30.1	4	66.35	33.65	1	2.6	63.66	69.9	Pos 1	93.53	Passed	Passed	No
54	Pos 1	72.13	Passed	Passed	No		Pos 2	74.63	Passed	Passed	No		Pos 3	71.89	Passed	Passed	No		Pos 4	76.16	Passed	Passed	No		4	73.7	2.05	71.89	76.16	4	73.7	2.05	71.89	28.11	76.16	23.84	4	73.7	26.3	0	2.05	71.89	76.16	Pos 1	93	Passed	Passed	No
55	Pos 1	59.87	Passed	Passed	No		Pos 2	55.79	Passed	Passed	No		Pos 3	59.84	Passed	Passed	No		Pos 4	63.03	Passed	Passed	No		4	59.63	2.97	55.79	63.03	4	59.63	2.97	55.79	44.21	63.03	36.97	4	59.63	40.37	1	2.97	55.79	63.03	Pos 1	91.9	Passed	Passed	No
56	Pos 1	64.55	Passed	Passed	No		Pos 2	69.27	Passed	Passed	No		Pos 3	64.68	Passed	Passed	No		Pos 4	71.15	Passed	Passed	No		4	67.41	3.32	64.55	71.15	4	67.41	3.32	64.55	35.45	71.15	28.85	4	67.41	32.59	1	3.32	64.55	71.15	Pos 1	92.19	Passed	Passed	No
57	Pos 1	73.74	Passed	Passed	No		Pos 2	83.05	Passed	Passed	No		Pos 3	76.3	Passed	Passed	No		Pos 4	83.64	Passed	Passed	No		4	79.18	4.92	73.74	83.64	4	79.18	4.92	73.74	26.26	83.64	16.36	4	79.18	20.82	0	4.92	73.74	83.64	Pos 1	96.28	Passed	Passed	No
58	Pos 1	67.48	Passed	Passed	No		Pos 2	66.43	Passed	Passed	No		Pos 3	66.28	Passed	Passed	No		Pos 4	67.71	Passed	Passed	No		4	66.98	0.72	66.28	67.71	4	66.98	0.72	66.28	33.72	67.71	32.29	4	66.98	33.02	1	0.72	66.28	67.71	Pos 1	92.86	Passed	Passed	No
59	Pos 1	68.31	Passed	Passed	No		Pos 2	70.26	Passed	Passed	No		Pos 3	65.96	Passed	Passed	No		Pos 4	71.97	Passed	Passed	No		4	69.13	2.59	65.96	71.97	4	69.13	2.59	65.96	34.04	71.97	28.03	4	69.13	30.87	0	2.59	65.96	71.97	Pos 1	95.84	Passed	Passed	No
60	Pos 1	78.41	Passed	Passed	No		Pos 2	79.62	Passed	Passed	No		Pos 3	78.54	Passed	Passed	No		Pos 4	81.88	Passed	Passed	No		4	79.61	1.61	78.41	81.88	4	79.61	1.61	78.41	21.59	81.88	18.12	4	79.61	20.39	0	1.61	78.41	81.88	Pos 1	94.59	Passed	Passed	No
61	Pos 1	74.85	Passed	Passed	No		Pos 2	75.95	Passed	Passed	No		Pos 3	76.8	Passed	Passed	No		Pos 4	78.62	Passed	Passed	No		4	76.56	1.59	74.85	78.62	4	76.56	1.59	74.85	25.15	78.62	21.38	4	76.56	23.44	0	1.59	74.85	78.62	Pos 1	93.43	Passed	Passed	No
62	Pos 1	62.54	Passed	Passed	No		Pos 2	66.06	Passed	Passed	No		Pos 3	62.71	Passed	Passed	No		Pos 4	70.01	Passed	Passed	No		4	65.33	3.52	62.54	70.01	4	65.33	3.52	62.54	37.46	70.01	29.99	4	65.33	34.67	1	3.52	62.54	70.01	Pos 1	94.84	Passed	Passed	No
63	Pos 1	70.22	Passed	Passed	No		Pos 2	70.59	Passed	Passed	No		Pos 3	69.18	Passed	Passed	No		Pos 4	75.52	Passed	Passed	No		4	71.38	2.83	69.18	75.52	4	71.38	2.83	69.18	30.82	75.52	24.48	4	71.38	28.62	0	2.83	69.18	75.52	Pos 1	94.38	Passed	Passed	No
64	Pos 1	75.34	Passed	Passed	No		Pos 2	75.08	Passed	Passed	No		Pos 3	73.5	Passed	Passed	No		Pos 4	76.46	Passed	Passed	No		4	75.1	1.22	73.5	76.46	4	75.1	1.22	73.5	26.5	76.46	23.54	4	75.1	24.9	0	1.22	73.5	76.46	Pos 1	93.9	Passed	Passed	No
65	Pos 1	75.41	Passed	Passed	No		Pos 2	76.88	Passed	Passed	No		Pos 3	74.94	Passed	Passed	No		Pos 4	78.66	Passed	Passed	No		4	76.47	1.68	74.94	78.66	4	76.47	1.68	74.94	25.06	78.66	21.34	4	76.47	23.53	0	1.68	74.94	78.66	Pos 1	92.58	Passed	Passed	No
66	Pos 1	71.58	Passed	Passed	No		Pos 2	72.87	Passed	Passed	No		Pos 3	69.99	Passed	Passed	No		Pos 4	73.6	Passed	Passed	No		4	72.01	1.58	69.99	73.6	4	72.01	1.58	69.99	30.01	73.6	26.4	4	72.01	27.99	0	1.58	69.99	73.6	Pos 1	94.26	Passed	Passed	No
67	Pos 1	63.96	Passed	Passed	No		Pos 2	69.47	Passed	Passed	No		Pos 3	65.65	Passed	Passed	No		Pos 4	69.8	Passed	Passed	No		4	67.22	2.88	63.96	69.8	4	67.22	2.88	63.96	36.04	69.8	30.2	4	67.22	32.78	1	2.88	63.96	69.8	Pos 1	95.93	Passed	Passed	No
68	Pos 1	70.1	Passed	Passed	No		Pos 2	74.66	Passed	Passed	No		Pos 3	70.77	Passed	Passed	No		Pos 4	76.19	Passed	Passed	No		4	72.93	2.96	70.1	76.19	4	72.93	2.96	70.1	29.9	76.19	23.81	4	72.93	27.07	0	2.96	70.1	76.19	Pos 1	95.04	Passed	Passed	No
69	Pos 1	54.66	Passed	Passed	No		Pos 2	54.5	Passed	Passed	No		Pos 3	54.54	Passed	Passed	No		Pos 4	57.86	Passed	Passed	No		4	55.39	1.65	54.5	57.86	4	55.39	1.65	54.5	45.5	57.86	42.14	4	55.39	44.61	1	1.65	54.5	57.86	Pos 1	89.68	Passed	Passed	No
70	Pos 1	69.95	Passed	Passed	No		Pos 2	71.57	Passed	Passed	No		Pos 3	69.06	Passed	Passed	No		Pos 4	75.5	Passed	Passed	No		4	71.52	2.85	69.06	75.5	4	71.52	2.85	69.06	30.94	75.5	24.5	4	71.52	28.48	0	2.85	69.06	75.5	Pos 1	100	Passed	Passed	No
71	Pos 1	66.59	Passed	Passed	No		Pos 2	68.9	Passed	Passed	No		Pos 3	67.26	Passed	Passed	No		Pos 4	67.29	Passed	Passed	No		4	67.51	0.98	66.59	68.9	4	67.51	0.98	66.59	33.41	68.9	31.1	4	67.51	32.49	1	0.98	66.59	68.9	Pos 1	93.33	Passed	Passed	No
72	Pos 1	60.88	Passed	Passed	No		Pos 2	62.76	Passed	Passed	No		Pos 3	61.61	Passed	Passed	No		Pos 4	62.87	Passed	Passed	No		4	62.03	0.96	60.88	62.87	4	62.03	0.96	60.88	39.12	62.87	37.13	4	62.03	37.97	1	0.96	60.88	62.87	Pos 1	91.62	Passed	Passed	No
73	Pos 1	71.54	Passed	Passed	No		Pos 2	73.59	Passed	Passed	No		Pos 3	71.27	Passed	Passed	No		Pos 4	73.98	Passed	Passed	No		4	72.6	1.39	71.27	73.98	4	72.6	1.39	71.27	28.73	73.98	26.02	4	72.6	27.4	0	1.39	71.27	73.98	Pos 1	96.16	Passed	Passed	No
74	Pos 1	47.42	Passed	Passed	No		Pos 2	53.46	Passed	Passed	No		Pos 3	49.79	Passed	Passed	No		Pos 4	52	Passed	Passed	No		4	50.67	2.64	47.42	53.46	4	50.67	2.64	47.42	52.58	53.46	46.54	4	50.67	49.33	1	2.64	47.42	53.46	Pos 1	94.34	Passed	Passed	No
75	Pos 1	80.86	Passed	Passed	No		Pos 2	82.21	Passed	Passed	No		Pos 3	81.29	Passed	Passed	No		Pos 4	84.44	Passed	Passed	No		4	82.2	1.6	80.86	84.44	4	82.2	1.6	80.86	19.14	84.44	15.56	4	82.2	17.8	0	1.6	80.86	84.44	Pos 1	95.58	Passed	Passed	No
76	Pos 1	77.66	Passed	Passed	No		Pos 2	81.69	Passed	Passed	No		Pos 3	76.82	Passed	Passed	No		Pos 4	83	Passed	Passed	No		4	79.79	3.02	76.82	83	4	79.79	3.02	76.82	23.18	83	17	4	79.79	20.21	0	3.02	76.82	83	Pos 1	94.09	Passed	Passed	No
77	Pos 1	53.5	Passed	Passed	No		Pos 2	58.15	Passed	Passed	No		Pos 3	54.45	Passed	Passed	No		Pos 4	57.22	Passed	Passed	No		4	55.83	2.21	53.5	58.15	4	55.83	2.21	53.5	46.5	58.15	41.85	4	55.83	44.17	1	2.21	53.5	58.15	Pos 1	93.2	Passed	Passed	No
78	Pos 1	66.83	Passed	Passed	No		Pos 2	68.91	Passed	Passed	No		Pos 3	67	Passed	Passed	No		Pos 4	69.29	Passed	Passed	No		4	68.01	1.27	66.83	69.29	4	68.01	1.27	66.83	33.17	69.29	30.71	4	68.01	31.99	0	1.27	66.83	69.29	Pos 1	98	Passed	Passed	No
79	Pos 1	72.58	Passed	Passed	No		Pos 2	73.92	Passed	Passed	No		Pos 3	73.73	Passed	Passed	No		Pos 4	77.21	Passed	Passed	No		4	74.36	1.99	72.58	77.21	4	74.36	1.99	72.58	27.42	77.21	22.79	4	74.36	25.64	0	1.99	72.58	77.21	Pos 1	95.86	Passed	Passed	No
80	Pos 1	71.92	Passed	Passed	No		Pos 2	71.34	Passed	Passed	No		Pos 3	72.34	Passed	Passed	No		Pos 4	73.56	Passed	Passed	No		4	72.29	0.94	71.34	73.56	4	72.29	0.94	71.34	28.66	73.56	26.44	4	72.29	27.71	0	0.94	71.34	73.56	Pos 1	92.63	Passed	Passed	No
81	Pos 1	62.09	Passed	Passed	No		Pos 2	65.13	Passed	Passed	No		Pos 3	62.48	Passed	Passed	No		Pos 4	65.43	Passed	Passed	No		4	63.78	1.74	62.09	65.43	4	63.78	1.74	62.09	37.91	65.43	34.57	4	63.78	36.22	1	1.74	62.09	65.43	Pos 1	94.03	Passed	Passed	No
82	Pos 1	80.58	Passed	Passed	No		Pos 2	80.98	Passed	Passed	No		Pos 3	76.78	Passed	Passed	No		Pos 4	82.84	Passed	Passed	No		4	80.3	2.54	76.78	82.84	4	80.3	2.54	76.78	23.22	82.84	17.16	4	80.3	19.7	0	2.54	76.78	82.84	Pos 1	98.12	Passed	Passed	No
83	Pos 1	76.71	Passed	Passed	No		Pos 2	80.81	Passed	Passed	No		Pos 3	76.24	Passed	Passed	No		Pos 4	80.2	Passed	Passed	No		4	78.49	2.35	76.24	80.81	4	78.49	2.35	76.24	23.76	80.81	19.19	4	78.49	21.51	0	2.35	76.24	80.81	Pos 1	97.67	Passed	Passed	No
84	Pos 1	54.24	Passed	Passed	No		Pos 2	55.11	Passed	Passed	No		Pos 3	53.69	Passed	Passed	No		Pos 4	55.41	Passed	Passed	No		4	54.61	0.79	53.69	55.41	4	54.61	0.79	53.69	46.31	55.41	44.59	4	54.61	45.39	1	0.79	53.69	55.41	Pos 1	93.09	Passed	Passed	No
85	Pos 1	72.9	Passed	Passed	No		Pos 2	74.28	Passed	Passed	No		Pos 3	73.16	Passed	Passed	No		Pos 4	76.69	Passed	Passed	No		4	74.26	1.73	72.9	76.69	4	74.26	1.73	72.9	27.1	76.69	23.31	4	74.26	25.74	0	1.73	72.9	76.69	Pos 1	93.44	Passed	Passed	No
86	Pos 1	88.89	Passed	Passed	No		Pos 2	94.74	Passed	Passed	No		Pos 3	89.38	Passed	Passed	No		Pos 4	93.4	Passed	Passed	No		4	91.6	2.91	88.89	94.74	4	91.6	2.91	88.89	11.11	94.74	5.26	4	91.6	8.4	0	2.91	88.89	94.74	Pos 1	96.91	Passed	Passed	No
87	Pos 1	57.95	Passed	Passed	No		Pos 2	63.49	Passed	Passed	No		Pos 3	58.67	Passed	Passed	No		Pos 4	63.73	Passed	Passed	No		4	60.96	3.08	57.95	63.73	4	60.96	3.08	57.95	42.05	63.73	36.27	4	60.96	39.04	1	3.08	57.95	63.73	Pos 1	92.66	Passed	Passed	No
88	Pos 1	64.92	Passed	Passed	No		Pos 2	71.19	Passed	Passed	No		Pos 3	65.5	Passed	Passed	No		Pos 4	72.45	Passed	Passed	No		4	68.52	3.86	64.92	72.45	4	68.52	3.86	64.92	35.08	72.45	27.55	4	68.52	31.48	0	3.86	64.92	72.45	Pos 1	94.75	Passed	Passed	No
89	Pos 1	76.49	Passed	Passed	No		Pos 2	81.17	Passed	Passed	No		Pos 3	78.54	Passed	Passed	No		Pos 4	87.03	Passed	Passed	No		4	80.81	4.57	76.49	87.03	4	80.81	4.57	76.49	23.51	87.03	12.97	4	80.81	19.19	0	4.57	76.49	87.03	Pos 1	96.18	Passed	Passed	No
90	Pos 1	60.58	Passed	Passed	No		Pos 2	63.46	Passed	Passed	No		Pos 3	60.37	Passed	Passed	No		Pos 4	64.17	Passed	Passed	No		4	62.15	1.95	60.37	64.17	4	62.15	1.95	60.37	39.63	64.17	35.83	4	62.15	37.85	1	1.95	60.37	64.17	Pos 1	91.06	Passed	Passed	No
91	Pos 1	66.94	Passed	Passed	No		Pos 2	70.15	Passed	Passed	No		Pos 3	67.8	Passed	Passed	No		Pos 4	72.83	Passed	Passed	No		4	69.43	2.64	66.94	72.83	4	69.43	2.64	66.94	33.06	72.83	27.17	4	69.43	30.57	0	2.64	66.94	72.83	Pos 1	96.69	Passed	Passed	No
92	Pos 1	70.93	Passed	Passed	No		Pos 2	75.93	Passed	Passed	No		Pos 3	69.92	Passed	Passed	No		Pos 4	78.14	Passed	Passed	No		4	73.73	3.94	69.92	78.14	4	73.73	3.94	69.92	30.08	78.14	21.86	4	73.73	26.27	0	3.94	69.92	78.14	Pos 1	100	Passed	Passed	No
93	Pos 1	59.59	Passed	Passed	No		Pos 2	59.36	Passed	Passed	No		Pos 3	60.86	Passed	Passed	No		Pos 4	62.65	Passed	Passed	No		4	60.62	1.51	59.36	62.65	4	60.62	1.51	59.36	40.64	62.65	37.35	4	60.62	39.38	1	1.51	59.36	62.65	Pos 1	92.63	Passed	Passed	No
94	Pos 1	71.1	Passed	Passed	No		Pos 2	72.77	Passed	Passed	No		Pos 3	71.16	Passed	Passed	No		Pos 4	75.33	Passed	Passed	No		4	72.59	1.98	71.1	75.33	4	72.59	1.98	71.1	28.9	75.33	24.67	4	72.59	27.41	0	1.98	71.1	75.33	Pos 1	98.06	Passed	Passed	No
95	Pos 1	79.96	Passed	Passed	No		Pos 2	86.02	Passed	Passed	No		Pos 3	79.74	Passed	Passed	No		Pos 4	84.98	Passed	Passed	No		4	82.68	3.29	79.74	86.02	4	82.68	3.29	79.74	20.26	86.02	13.98	4	82.68	17.32	0	3.29	79.74	86.02	Pos 1	96.11	Passed	Passed	No
96	Pos 1	70.32	Passed	Passed	No		Pos 2	73.09	Passed	Passed	No		Pos 3	71.79	Passed	Passed	No		Pos 4	73.59	Passed	Passed	No		4	72.2	1.46	70.32	73.59	4	72.2	1.46	70.32	29.68	73.59	26.41	4	72.2	27.8	0	1.46	70.32	73.59	Pos 1	95.65	Passed	Passed	No
97	Pos 1	81.63	Passed	Passed	No		Pos 2	85.01	Passed	Passed	No		Pos 3	83.81	Passed	Passed	No		Pos 4	85.73	Passed	Passed	No		4	84.05	1.79	81.63	85.73	4	84.05	1.79	81.63	18.37	85.73	14.27	4	84.05	15.95	0	1.79	81.63	85.73	Pos 1	93.14	Passed	Passed	No
98	Pos 1	56.87	Passed	Passed	No		Pos 2	59.47	Passed	Passed	No		Pos 3	56.81	Passed	Passed	No		Pos 4	62.12	Passed	Passed	No		4	58.82	2.53	56.81	62.12	4	58.82	2.53	56.81	43.19	62.12	37.88	4	58.82	41.18	1	2.53	56.81	62.12	Pos 1	94.78	Passed	Passed	No
99	Pos 1	40.36	Passed	Passed	No		Pos 2	45.24	Passed	Passed	No		Pos 3	42.26	Passed	Passed	No		Pos 4	47.18	Passed	Passed	No		4	43.76	3.04	40.36	47.18	4	43.76	3.04	40.36	59.64	47.18	52.82	4	43.76	56.24	1	3.04	40.36	47.18	Pos 1	93.13	Passed	Passed	No
100	Pos 1	59.69	Passed	Passed	No		Pos 2	61.34	Passed	Passed	No		Pos 3	58.81	Passed	Passed	No		Pos 4	62.62	Passed	Passed	No		4	60.62	1.7	58.81	62.62	4	60.62	1.7	58.81	41.19	62.62	37.38	4	60.62	39.38	1	1.7	58.81	62.62	Pos 1	92.98	Passed	Passed	No
101	Pos 1	63.91	Passed	Passed	No		Pos 2	66.77	Passed	Passed	No		Pos 3	60.42	Passed	Passed	No		Pos 4	71.52	Passed	Passed	No		4	65.66	4.69	60.42	71.52	4	65.66	4.69	60.42	39.58	71.52	28.48	4	65.66	34.34	1	4.69	60.42	71.52	Pos 1	96.72	Passed	Passed	No
102	Pos 1	69.42	Passed	Passed	No		Pos 2	71.84	Passed	Passed	No		Pos 3	68.57	Passed	Passed	No		Pos 4	75.8	Passed	Passed	No		4	71.41	3.24	68.57	75.8	4	71.41	3.24	68.57	31.43	75.8	24.2	4	71.41	28.59	0	3.24	68.57	75.8	Pos 1	92.13	Passed	Passed	No
103	Pos 1	72.73	Passed	Passed	No		Pos 2	74.32	Passed	Passed	No		Pos 3	71.64	Passed	Passed	No		Pos 4	75.31	Passed	Passed	No		4	73.5	1.63	71.64	75.31	4	73.5	1.63	71.64	28.36	75.31	24.69	4	73.5	26.5	0	1.63	71.64	75.31	Pos 1	93.32	Passed	Passed	No
104	Pos 1	68.95	Passed	Passed	No		Pos 2	72.55	Passed	Passed	No		Pos 3	67.8	Passed	Passed	No		Pos 4	73.85	Passed	Passed	No		4	70.79	2.87	67.8	73.85	4	70.79	2.87	67.8	32.2	73.85	26.15	4	70.79	29.21	0	2.87	67.8	73.85	Pos 1	95.57	Passed	Passed	No
105	Pos 1	64.48	Passed	Passed	No		Pos 2	70.44	Passed	Passed	No		Pos 3	61.38	Passed	Passed	No		Pos 4	72.27	Passed	Passed	No		4	67.14	5.08	61.38	72.27	4	67.14	5.08	61.38	38.62	72.27	27.73	4	67.14	32.86	1	5.08	61.38	72.27	Pos 1	95.67	Passed	Passed	No
106	Pos 1	62.96	Passed	Passed	No		Pos 2	66.83	Passed	Passed	No		Pos 3	61.3	Passed	Passed	No		Pos 4	71.14	Passed	Passed	No		4	65.56	4.38	61.3	71.14	4	65.56	4.38	61.3	38.7	71.14	28.86	4	65.56	34.44	1	4.38	61.3	71.14	Pos 1	96.22	Passed	Passed	No
107	Pos 1	75.43	Passed	Passed	No		Pos 2	77.37	Passed	Passed	No		Pos 3	75.04	Passed	Passed	No		Pos 4	78.15	Passed	Passed	No		4	76.5	1.5	75.04	78.15	4	76.5	1.5	75.04	24.96	78.15	21.85	4	76.5	23.5	0	1.5	75.04	78.15	Pos 1	95.21	Passed	Passed	No
108	Pos 1	72.62	Passed	Passed	No		Pos 2	74.48	Passed	Passed	No		Pos 3	71.2	Passed	Passed	No		Pos 4	79.11	Passed	Passed	No		4	74.35	3.44	71.2	79.11	4	74.35	3.44	71.2	28.8	79.11	20.89	4	74.35	25.65	0	3.44	71.2	79.11	Pos 1	93.95	Passed	Passed	No
109	Pos 1	61.42	Passed	Passed	No		Pos 2	66.97	Passed	Passed	No		Pos 3	61.57	Passed	Passed	No		Pos 4	67.33	Passed	Passed	No		4	64.32	3.27	61.42	67.33	4	64.32	3.27	61.42	38.58	67.33	32.67	4	64.32	35.68	1	3.27	61.42	67.33	Pos 1	94.51	Passed	Passed	No
110	Pos 1	55.29	Passed	Passed	No		Pos 2	58.8	Passed	Passed	No		Pos 3	55.12	Passed	Passed	No		Pos 4	61.89	Passed	Passed	No		4	57.78	3.23	55.12	61.89	4	57.78	3.23	55.12	44.88	61.89	38.11	4	57.78	42.22	1	3.23	55.12	61.89	Pos 1	94.2	Passed	Passed	No
111	Pos 1	64.6	Passed	Passed	No		Pos 2	66.93	Passed	Passed	No		Pos 3	64.35	Passed	Passed	No		Pos 4	58.91	Passed	Passed	No		4	63.7	3.4	58.91	66.93	4	63.7	3.4	58.91	41.09	66.93	33.07	4	63.7	36.3	1	3.4	58.91	66.93	Pos 1	93.77	Passed	Passed	No
112	Pos 1	66.31	Passed	Passed	No		Pos 2	67.79	Passed	Passed	No		Pos 3	66.88	Passed	Passed	No		Pos 4	71.97	Passed	Passed	No		4	68.24	2.56	66.31	71.97	4	68.24	2.56	66.31	33.69	71.97	28.03	4	68.24	31.76	0	2.56	66.31	71.97	Pos 1	94.69	Passed	Passed	No
113	Pos 1	63.9	Passed	Passed	No		Pos 2	69.32	Passed	Passed	No		Pos 3	63.97	Passed	Passed	No		Pos 4	70.78	Passed	Passed	No		4	66.99	3.58	63.9	70.78	4	66.99	3.58	63.9	36.1	70.78	29.22	4	66.99	33.01	1	3.58	63.9	70.78	Pos 1	93.68	Passed	Passed	No
114	Pos 1	64.22	Passed	Passed	No		Pos 2	66.38	Passed	Passed	No		Pos 3	62.58	Passed	Passed	No		Pos 4	66.45	Passed	Passed	No		4	64.91	1.87	62.58	66.45	4	64.91	1.87	62.58	37.42	66.45	33.55	4	64.91	35.09	1	1.87	62.58	66.45	Pos 1	96.28	Passed	Passed	No
115	Pos 1	68.13	Passed	Passed	No		Pos 2	69.2	Passed	Passed	No		Pos 3	67.81	Passed	Passed	No		Pos 4	70.49	Passed	Passed	No		4	68.91	1.21	67.81	70.49	4	68.91	1.21	67.81	32.19	70.49	29.51	4	68.91	31.09	0	1.21	67.81	70.49	Pos 1	92.61	Passed	Passed	No
116	Pos 1	67.41	Passed	Passed	No		Pos 2	66.37	Passed	Passed	No		Pos 3	63.8	Passed	Passed	No		Pos 4	68.99	Passed	Passed	No		4	66.64	2.18	63.8	68.99	4	66.64	2.18	63.8	36.2	68.99	31.01	4	66.64	33.36	1	2.18	63.8	68.99	Pos 1	92.14	Passed	Passed	No
117	Pos 1	66.1	Passed	Passed	No		Pos 2	69.43	Passed	Passed	No		Pos 3	66.23	Passed	Passed	No		Pos 4	68.32	Passed	Passed	No		4	67.52	1.63	66.1	69.43	4	67.52	1.63	66.1	33.9	69.43	30.57	4	67.52	32.48	1	1.63	66.1	69.43	Pos 1	98.41	Passed	Passed	No
118	Pos 1	53.76	Passed	Passed	No		Pos 2	54.41	Passed	Passed	No		Pos 3	53.81	Passed	Passed	No		Pos 4	57.36	Passed	Passed	No		4	54.84	1.71	53.76	57.36	4	54.84	1.71	53.76	46.24	57.36	42.64	4	54.84	45.16	1	1.71	53.76	57.36	Pos 1	94.44	Passed	Passed	No
119	Pos 1	73.19	Passed	Passed	No		Pos 2	79.81	Passed	Passed	No		Pos 3	70.23	Passed	Passed	No		Pos 4	78.73	Passed	Passed	No		4	75.49	4.55	70.23	79.81	4	75.49	4.55	70.23	29.77	79.81	20.19	4	75.49	24.51	0	4.55	70.23	79.81	Pos 1	95.34	Passed	Passed	No
120	Pos 1	47.35	Passed	Passed	No		Pos 2	52.2	Passed	Passed	No		Pos 3	49.4	Passed	Passed	No		Pos 4	53.13	Passed	Passed	No		4	50.52	2.64	47.35	53.13	4	50.52	2.64	47.35	52.65	53.13	46.87	4	50.52	49.48	1	2.64	47.35	53.13	Pos 1	92.78	Passed	Passed	No
121	Pos 1	73.02	Passed	Passed	No		Pos 2	82.8	Passed	Passed	No		Pos 3	77.13	Passed	Passed	No		Pos 4	82.41	Passed	Passed	No		4	78.84	4.66	73.02	82.8	4	78.84	4.66	73.02	26.98	82.8	17.2	4	78.84	21.16	0	4.66	73.02	82.8	Pos 1	95.06	Passed	Passed	No
122	Pos 1	68.32	Passed	Passed	No		Pos 2	70.84	Passed	Passed	No		Pos 3	68.02	Passed	Passed	No		Pos 4	71.99	Passed	Passed	No		4	69.79	1.94	68.02	71.99	4	69.79	1.94	68.02	31.98	71.99	28.01	4	69.79	30.21	0	1.94	68.02	71.99	Pos 1	95.07	Passed	Passed	No
123	Pos 1	74.4	Passed	Passed	No		Pos 2	77.25	Passed	Passed	No		Pos 3	76.76	Passed	Passed	No		Pos 4	82.33	Passed	Passed	No		4	77.69	3.34	74.4	82.33	4	77.69	3.34	74.4	25.6	82.33	17.67	4	77.69	22.31	0	3.34	74.4	82.33	Pos 1	96.89	Passed	Passed	No
124	Pos 1	56	Passed	Passed	No		Pos 2	57.41	Passed	Passed	No		Pos 3	58.8	Passed	Passed	No		Pos 4	62.64	Passed	Passed	No		4	58.71	2.86	56	62.64	4	58.71	2.86	56	44	62.64	37.36	4	58.71	41.29	1	2.86	56	62.64	Pos 1	99.14	Passed	Passed	No
125	Pos 1	61.43	Passed	Passed	No		Pos 2	63.27	Passed	Passed	No		Pos 3	61.28	Passed	Passed	No		Pos 4	66.26	Passed	Passed	No		4	63.06	2.32	61.28	66.26	4	63.06	2.32	61.28	38.72	66.26	33.74	4	63.06	36.94	1	2.32	61.28	66.26	Pos 1	96.63	Passed	Passed	No
126	Pos 1	66.79	Passed	Passed	No		Pos 2	70.13	Passed	Passed	No		Pos 3	68.43	Passed	Passed	No		Pos 4	74.26	Passed	Passed	No		4	69.9	3.21	66.79	74.26	4	69.9	3.21	66.79	33.21	74.26	25.74	4	69.9	30.1	0	3.21	66.79	74.26	Pos 1	97.53	Passed	Passed	No
127	Pos 1	62.92	Passed	Passed	No		Pos 2	65.37	Passed	Passed	No		Pos 3	62.1	Passed	Passed	No		Pos 4	69.88	Passed	Passed	No		4	65.07	3.5	62.1	69.88	4	65.07	3.5	62.1	37.9	69.88	30.12	4	65.07	34.93	1	3.5	62.1	69.88	Pos 1	93.33	Passed	Passed	No
128	Pos 1	74.71	Passed	Passed	No		Pos 2	75.32	Passed	Passed	No		Pos 3	71.24	Passed	Passed	No		Pos 4	80.86	Passed	Passed	No		4	75.53	3.98	71.24	80.86	4	75.53	3.98	71.24	28.76	80.86	19.14	4	75.53	24.47	0	3.98	71.24	80.86	Pos 1	90.74	Passed	Passed	No
129	Pos 1	49.62	Passed	Passed	No		Pos 2	42.56	Passed	Passed	No		Pos 3	48.14	Passed	Passed	No		Pos 4	54.16	Passed	Passed	No		4	48.62	4.78	42.56	54.16	4	48.62	4.78	42.56	57.44	54.16	45.84	4	48.62	51.38	1	4.78	42.56	54.16	Pos 1	94.95	Passed	Passed	No
130	Pos 1	75.61	Passed	Passed	No		Pos 2	74.8	Passed	Passed	No		Pos 3	74.18	Passed	Passed	No		Pos 4	77	Passed	Passed	No		4	75.4	1.22	74.18	77	4	75.4	1.22	74.18	25.82	77	23	4	75.4	24.6	0	1.22	74.18	77	Pos 1	95.01	Passed	Passed	No
131	Pos 1	61.2	Passed	Passed	No		Pos 2	61.79	Passed	Passed	No		Pos 3	59.27	Passed	Passed	No		Pos 4	65.51	Passed	Passed	No		4	61.94	2.61	59.27	65.51	4	61.94	2.61	59.27	40.73	65.51	34.49	4	61.94	38.06	1	2.61	59.27	65.51	Pos 1	96.09	Passed	Passed	No
132	Pos 1	77.53	Passed	Passed	No		Pos 2	81.75	Passed	Passed	No		Pos 3	74.43	Passed	Passed	No		Pos 4	76.39	Passed	Passed	No		4	77.53	3.09	74.43	81.75	4	77.53	3.09	74.43	25.57	81.75	18.25	4	77.53	22.47	0	3.09	74.43	81.75	Pos 1	92.97	Passed	Passed	No
133	Pos 1	69.38	Passed	Passed	No		Pos 2	70.57	Passed	Passed	No		Pos 3	69.17	Passed	Passed	No		Pos 4	72.79	Passed	Passed	No		4	70.48	1.66	69.17	72.79	4	70.48	1.66	69.17	30.83	72.79	27.21	4	70.48	29.52	0	1.66	69.17	72.79	Pos 1	100	Passed	Passed	No
134	Pos 1	64.53	Passed	Passed	No		Pos 2	66.37	Passed	Passed	No		Pos 3	64.11	Passed	Passed	No		Pos 4	68.78	Passed	Passed	No		4	65.95	2.13	64.11	68.78	4	65.95	2.13	64.11	35.89	68.78	31.22	4	65.95	34.05	1	2.13	64.11	68.78	Pos 1	92.52	Passed	Passed	No
135	Pos 1	57.81	Passed	Passed	No		Pos 2	60.43	Passed	Passed	No		Pos 3	59.88	Passed	Passed	No		Pos 4	63.55	Passed	Passed	No		4	60.42	2.37	57.81	63.55	4	60.42	2.37	57.81	42.19	63.55	36.45	4	60.42	39.58	1	2.37	57.81	63.55	Pos 1	94.6	Passed	Passed	No
136	Pos 1	48.61	Passed	Passed	No		Pos 2	52	Passed	Passed	No		Pos 3	51.99	Passed	Passed	No		Pos 4	55.41	Passed	Passed	No		4	52	2.78	48.61	55.41	4	52	2.78	48.61	51.39	55.41	44.59	4	52	48	1	2.78	48.61	55.41	Pos 1	97.93	Passed	Passed	No
137	Pos 1	59.76	Passed	Passed	No		Pos 2	61.81	Passed	Passed	No		Pos 3	57.36	Passed	Passed	No		Pos 4	60.76	Passed	Passed	No		4	59.92	1.9	57.36	61.81	4	59.92	1.9	57.36	42.64	61.81	38.19	4	59.92	40.08	1	1.9	57.36	61.81	Pos 1	93.93	Passed	Passed	No
138	Pos 1	63.84	Passed	Passed	No		Pos 2	69.3	Passed	Passed	No		Pos 3	64.25	Passed	Passed	No		Pos 4	69.51	Passed	Passed	No		4	66.73	3.1	63.84	69.51	4	66.73	3.1	63.84	36.16	69.51	30.49	4	66.73	33.27	1	3.1	63.84	69.51	Pos 1	94.22	Passed	Passed	No
139	Pos 1	53.55	Passed	Passed	No		Pos 2	54.8	Passed	Passed	No		Pos 3	52.05	Passed	Passed	No		Pos 4	58.66	Passed	Passed	No		4	54.77	2.83	52.05	58.66	4	54.77	2.83	52.05	47.95	58.66	41.34	4	54.77	45.23	1	2.83	52.05	58.66	Pos 1	92.03	Passed	Passed	No
140	Pos 1	64.53	Passed	Passed	No		Pos 2	64.7	Passed	Passed	No		Pos 3	61.14	Passed	Passed	No		Pos 4	63.99	Passed	Passed	No		4	63.59	1.66	61.14	64.7	4	63.59	1.66	61.14	38.86	64.7	35.3	4	63.59	36.41	1	1.66	61.14	64.7	Pos 1	93.39	Passed	Passed	No
141	Pos 1	63.19	Passed	Passed	No		Pos 2	68.4	Passed	Passed	No		Pos 3	63.73	Passed	Passed	No		Pos 4	70.13	Passed	Passed	No		4	66.36	3.43	63.19	70.13	4	66.36	3.43	63.19	36.81	70.13	29.87	4	66.36	33.64	1	3.43	63.19	70.13	Pos 1	94.48	Passed	Passed	No
142	Pos 1	65.47	Passed	Passed	No		Pos 2	63.58	Passed	Passed	No		Pos 3	60.8	Passed	Passed	No		Pos 4	66.7	Passed	Passed	No		4	64.14	2.57	60.8	66.7	4	64.14	2.57	60.8	39.2	66.7	33.3	4	64.14	35.86	1	2.57	60.8	66.7	Pos 1	96.78	Passed	Passed	No
143	Pos 1	66.26	Passed	Passed	No		Pos 2	72.22	Passed	Passed	No		Pos 3	65.4	Passed	Passed	No		Pos 4	72.64	Passed	Passed	No		4	69.13	3.83	65.4	72.64	4	69.13	3.83	65.4	34.6	72.64	27.36	4	69.13	30.87	0	3.83	65.4	72.64	Pos 1	91.75	Passed	Passed	No
144	Pos 1	63.23	Passed	Passed	No		Pos 2	69.29	Passed	Passed	No		Pos 3	64.43	Passed	Passed	No		Pos 4	71.02	Passed	Passed	No		4	66.99	3.75	63.23	71.02	4	66.99	3.75	63.23	36.77	71.02	28.98	4	66.99	33.01	1	3.75	63.23	71.02	Pos 1	93.63	Passed	Passed	No
145	Pos 1	65.72	Passed	Passed	No		Pos 2	66.98	Passed	Passed	No		Pos 3	62.16	Passed	Passed	No		Pos 4	68.62	Passed	Passed	No		4	65.87	2.74	62.16	68.62	4	65.87	2.74	62.16	37.84	68.62	31.38	4	65.87	34.13	1	2.74	62.16	68.62	Pos 1	96.19	Passed	Passed	No
146	Pos 1	75.35	Passed	Passed	No		Pos 2	77.33	Passed	Passed	No		Pos 3	74.09	Passed	Passed	No		Pos 4	78.22	Passed	Passed	No		4	76.25	1.87	74.09	78.22	4	76.25	1.87	74.09	25.91	78.22	21.78	4	76.25	23.75	0	1.87	74.09	78.22	Pos 1	94.53	Passed	Passed	No
147	Pos 1	70.44	Passed	Passed	No		Pos 2	76.23	Passed	Passed	No		Pos 3	69.3	Passed	Passed	No		Pos 4	75.98	Passed	Passed	No		4	72.99	3.63	69.3	76.23	4	72.99	3.63	69.3	30.7	76.23	23.77	4	72.99	27.01	0	3.63	69.3	76.23	Pos 1	93.59	Passed	Passed	No
148	Pos 1	78.08	Passed	Passed	No		Pos 2	77.29	Passed	Passed	No		Pos 3	78.52	Passed	Passed	No		Pos 4	81.91	Passed	Passed	No		4	78.95	2.04	77.29	81.91	4	78.95	2.04	77.29	22.71	81.91	18.09	4	78.95	21.05	0	2.04	77.29	81.91	Pos 1	93.31	Passed	Passed	No
149	Pos 1	56.09	Passed	Passed	No		Pos 2	61.09	Passed	Passed	No		Pos 3	54.19	Passed	Passed	No		Pos 4	62.88	Passed	Passed	No		4	58.56	4.09	54.19	62.88	4	58.56	4.09	54.19	45.81	62.88	37.12	4	58.56	41.44	1	4.09	54.19	62.88	Pos 1	94.58	Passed	Passed	No
150	Pos 1	66.55	Passed	Passed	No		Pos 2	67.34	Passed	Passed	No		Pos 3	63.47	Passed	Passed	No		Pos 4	67.97	Passed	Passed	No		4	66.33	1.99	63.47	67.97	4	66.33	1.99	63.47	36.53	67.97	32.03	4	66.33	33.67	1	1.99	63.47	67.97	Pos 1	96.75	Passed	Passed	No
151	Pos 1	65.31	Passed	Passed	No		Pos 2	62.23	Passed	Passed	No		Pos 3	61.68	Passed	Passed	No		Pos 4	67.78	Passed	Passed	No		4	64.25	2.84	61.68	67.78	4	64.25	2.84	61.68	38.32	67.78	32.22	4	64.25	35.75	1	2.84	61.68	67.78	Pos 1	92.5	Passed	Passed	No
152	Pos 1	66.98	Passed	Passed	No		Pos 2	67.8	Passed	Passed	No		Pos 3	66.26	Passed	Passed	No		Pos 4	69.86	Passed	Passed	No		4	67.73	1.56	66.26	69.86	4	67.73	1.56	66.26	33.74	69.86	30.14	4	67.73	32.27	1	1.56	66.26	69.86	Pos 1	96.14	Passed	Passed	No
153	Pos 1	66.13	Passed	Passed	No		Pos 2	67.23	Passed	Passed	No		Pos 3	64.97	Passed	Passed	No		Pos 4	69.18	Passed	Passed	No		4	66.88	1.79	64.97	69.18	4	66.88	1.79	64.97	35.03	69.18	30.82	4	66.88	33.12	1	1.79	64.97	69.18	Pos 1	92.36	Passed	Passed	No
154	Pos 1	68.26	Passed	Passed	No		Pos 2	74.82	Passed	Passed	No		Pos 3	68.07	Passed	Passed	No		Pos 4	72.14	Passed	Passed	No		4	70.82	3.26	68.07	74.82	4	70.82	3.26	68.07	31.93	74.82	25.18	4	70.82	29.18	0	3.26	68.07	74.82	Pos 1	92.69	Passed	Passed	No
155	Pos 1	55.38	Passed	Passed	No		Pos 2	52.13	Passed	Passed	No		Pos 3	54.33	Passed	Passed	No		Pos 4	54.34	Passed	Passed	No		4	54.05	1.37	52.13	55.38	4	54.05	1.37	52.13	47.87	55.38	44.62	4	54.05	45.95	1	1.37	52.13	55.38	Pos 1	95.42	Passed	Passed	No
156	Pos 1	69.69	Passed	Passed	No		Pos 2	70.48	Passed	Passed	No		Pos 3	68.32	Passed	Passed	No		Pos 4	74.97	Passed	Passed	No		4	70.87	2.88	68.32	74.97	4	70.87	2.88	68.32	31.68	74.97	25.03	4	70.87	29.13	0	2.88	68.32	74.97	Pos 1	96.63	Passed	Passed	No
157	Pos 1	85.15	Passed	Passed	No		Pos 2	83.81	Passed	Passed	No		Pos 3	83.06	Passed	Passed	No		Pos 4	88.33	Passed	Passed	No		4	85.09	2.33	83.06	88.33	4	85.09	2.33	83.06	16.94	88.33	11.67	4	85.09	14.91	0	2.33	83.06	88.33	Pos 1	95.36	Passed	Passed	No
158	Pos 1	69.5	Passed	Passed	No		Pos 2	74.4	Passed	Passed	No		Pos 3	72.58	Passed	Passed	No		Pos 4	76.73	Passed	Passed	No		4	73.3	3.05	69.5	76.73	4	73.3	3.05	69.5	30.5	76.73	23.27	4	73.3	26.7	0	3.05	69.5	76.73	Pos 1	94.48	Passed	Passed	No
159	Pos 1	74.38	Passed	Passed	No		Pos 2	71.59	Passed	Passed	No		Pos 3	70.71	Passed	Passed	No		Pos 4	77.14	Passed	Passed	No		4	73.46	2.91	70.71	77.14	4	73.46	2.91	70.71	29.29	77.14	22.86	4	73.46	26.54	0	2.91	70.71	77.14	Pos 1	93.52	Passed	Passed	No
160	Pos 1	66.72	Passed	Passed	No		Pos 2	66.31	Passed	Passed	No		Pos 3	63.74	Passed	Passed	No		Pos 4	68.92	Passed	Passed	No		4	66.42	2.12	63.74	68.92	4	66.42	2.12	63.74	36.26	68.92	31.08	4	66.42	33.58	1	2.12	63.74	68.92	Pos 1	96.55	Passed	Passed	No
161	Pos 1	60.74	Passed	Passed	No		Pos 2	66.09	Passed	Passed	No		Pos 3	58.64	Passed	Passed	No		Pos 4	68.91	Passed	Passed	No		4	63.6	4.73	58.64	68.91	4	63.6	4.73	58.64	41.36	68.91	31.09	4	63.6	36.4	1	4.73	58.64	68.91	Pos 1	93.72	Passed	Passed	No
162	Pos 1	78.93	Passed	Passed	No		Pos 2	79.38	Passed	Passed	No		Pos 3	79.06	Passed	Passed	No		Pos 4	82.15	Passed	Passed	No		4	79.88	1.53	78.93	82.15	4	79.88	1.53	78.93	21.07	82.15	17.85	4	79.88	20.12	0	1.53	78.93	82.15	Pos 1	91.57	Passed	Passed	No
163	Pos 1	68.95	Passed	Passed	No		Pos 2	69.38	Passed	Passed	No		Pos 3	67.33	Passed	Passed	No		Pos 4	71.64	Passed	Passed	No		4	69.33	1.78	67.33	71.64	4	69.33	1.78	67.33	32.67	71.64	28.36	4	69.33	30.67	0	1.78	67.33	71.64	Pos 1	95.93	Passed	Passed	No
164	Pos 1	68.46	Passed	Passed	No		Pos 2	72.25	Passed	Passed	No		Pos 3	65.44	Passed	Passed	No		Pos 4	75.52	Passed	Passed	No		4	70.42	4.4	65.44	75.52	4	70.42	4.4	65.44	34.56	75.52	24.48	4	70.42	29.58	0	4.4	65.44	75.52	Pos 1	92.64	Passed	Passed	No
165	Pos 1	75.06	Passed	Passed	No		Pos 2	74.75	Passed	Passed	No		Pos 3	73.71	Passed	Passed	No		Pos 4	50.03	Passed	Passed	No		4	68.39	12.25	50.03	75.06	4	68.39	12.25	50.03	49.97	75.06	24.94	4	68.39	31.61	0	12.25	50.03	75.06	Pos 1	94.13	Passed	Passed	No
166	Pos 1	62.99	Passed	Passed	No		Pos 2	65.85	Passed	Passed	No		Pos 3	61.9	Passed	Passed	No		Pos 4	68.86	Passed	Passed	No		4	64.9	3.12	61.9	68.86	4	64.9	3.12	61.9	38.1	68.86	31.14	4	64.9	35.1	1	3.12	61.9	68.86	Pos 1	91.87	Passed	Passed	No
167	Pos 1	70.29	Passed	Passed	No		Pos 2	67.61	Passed	Passed	No		Pos 3	65.32	Passed	Passed	No		Pos 4	71.97	Passed	Passed	No		4	68.8	2.93	65.32	71.97	4	68.8	2.93	65.32	34.68	71.97	28.03	4	68.8	31.2	0	2.93	65.32	71.97	Pos 1	94.53	Passed	Passed	No
168	Pos 1	83.2	Passed	Passed	No		Pos 2	89.01	Passed	Passed	No		Pos 3	82.23	Passed	Passed	No		Pos 4	89.17	Passed	Passed	No		4	85.9	3.7	82.23	89.17	4	85.9	3.7	82.23	17.77	89.17	10.83	4	85.9	14.1	0	3.7	82.23	89.17	Pos 1	91.05	Passed	Passed	No
169	Pos 1	65.14	Passed	Passed	No		Pos 2	64.54	Passed	Passed	No		Pos 3	61.79	Passed	Passed	No		Pos 4	66.14	Passed	Passed	No		4	64.4	1.86	61.79	66.14	4	64.4	1.86	61.79	38.21	66.14	33.86	4	64.4	35.6	1	1.86	61.79	66.14	Pos 1	95.23	Passed	Passed	No
170	Pos 1	81.71	Passed	Passed	No		Pos 2	88	Passed	Passed	No		Pos 3	82.32	Passed	Passed	No		Pos 4	90.75	Passed	Passed	No		4	85.7	4.4	81.71	90.75	4	85.7	4.4	81.71	18.29	90.75	9.25	4	85.7	14.3	0	4.4	81.71	90.75	Pos 1	94.96	Passed	Passed	No
171	Pos 1	68.74	Passed	Passed	No		Pos 2	71.52	Passed	Passed	No		Pos 3	69.02	Passed	Passed	No		Pos 4	73.44	Passed	Passed	No		4	70.68	2.22	68.74	73.44	4	70.68	2.22	68.74	31.26	73.44	26.56	4	70.68	29.32	0	2.22	68.74	73.44	Pos 1	93.58	Passed	Passed	No
172	Pos 1	67.91	Passed	Passed	No		Pos 2	73.99	Passed	Passed	No		Pos 3	65.33	Passed	Passed	No		Pos 4	75.33	Passed	Passed	No		4	70.64	4.79	65.33	75.33	4	70.64	4.79	65.33	34.67	75.33	24.67	4	70.64	29.36	0	4.79	65.33	75.33	Pos 1	92.31	Passed	Passed	No
173	Pos 1	72.84	Passed	Passed	No		Pos 2	70.42	Passed	Passed	No		Pos 3	70.9	Passed	Passed	No		Pos 4	74.9	Passed	Passed	No		4	72.27	2.04	70.42	74.9	4	72.27	2.04	70.42	29.58	74.9	25.1	4	72.27	27.73	0	2.04	70.42	74.9	Pos 1	96.12	Passed	Passed	No
174	Pos 1	66.63	Passed	Passed	No		Pos 2	70.85	Passed	Passed	No		Pos 3	66.06	Passed	Passed	No		Pos 4	70.11	Passed	Passed	No		4	68.41	2.42	66.06	70.85	4	68.41	2.42	66.06	33.94	70.85	29.15	4	68.41	31.59	0	2.42	66.06	70.85	Pos 1	92.7	Passed	Passed	No
175	Pos 1	58.63	Passed	Passed	No		Pos 2	55.85	Passed	Passed	No		Pos 3	58.12	Passed	Passed	No		Pos 4	59.45	Passed	Passed	No		4	58.01	1.54	55.85	59.45	4	58.01	1.54	55.85	44.15	59.45	40.55	4	58.01	41.99	1	1.54	55.85	59.45	Pos 1	93.07	Passed	Passed	No
176	Pos 1	75.99	Passed	Passed	No		Pos 2	78.17	Passed	Passed	No		Pos 3	75.91	Passed	Passed	No		Pos 4	81.56	Passed	Passed	No		4	77.91	2.65	75.91	81.56	4	77.91	2.65	75.91	24.09	81.56	18.44	4	77.91	22.09	0	2.65	75.91	81.56	Pos 1	95.49	Passed	Passed	No
177	Pos 1	64.41	Passed	Passed	No		Pos 2	65.2	Passed	Passed	No		Pos 3	62.4	Passed	Passed	No		Pos 4	69.02	Passed	Passed	No		4	65.26	2.77	62.4	69.02	4	65.26	2.77	62.4	37.6	69.02	30.98	4	65.26	34.74	1	2.77	62.4	69.02	Pos 1	93.41	Passed	Passed	No
178	Pos 1	75.82	Passed	Passed	No		Pos 2	77.2	Passed	Passed	No		Pos 3	77.03	Passed	Passed	No		Pos 4	80.68	Passed	Passed	No		4	77.68	2.09	75.82	80.68	4	77.68	2.09	75.82	24.18	80.68	19.32	4	77.68	22.32	0	2.09	75.82	80.68	Pos 1	95.67	Passed	Passed	No
179	Pos 1	62.61	Passed	Passed	No		Pos 2	64.92	Passed	Passed	No		Pos 3	62.79	Passed	Passed	No		Pos 4	66.54	Passed	Passed	No		4	64.22	1.87	62.61	66.54	4	64.22	1.87	62.61	37.39	66.54	33.46	4	64.22	35.78	1	1.87	62.61	66.54	Pos 1	93.38	Passed	Passed	No
180	Pos 1	76.55	Passed	Passed	No		Pos 2	76.9	Passed	Passed	No		Pos 3	75.67	Passed	Passed	No		Pos 4	78.14	Passed	Passed	No		4	76.82	1.02	75.67	78.14	4	76.82	1.02	75.67	24.33	78.14	21.86	4	76.82	23.18	0	1.02	75.67	78.14	Pos 1	96.46	Passed	Passed	No
181	Pos 1	74.97	Passed	Passed	No		Pos 2	80.89	Passed	Passed	No		Pos 3	73.89	Passed	Passed	No		Pos 4	82.51	Passed	Passed	No		4	78.07	4.27	73.89	82.51	4	78.07	4.27	73.89	26.11	82.51	17.49	4	78.07	21.93	0	4.27	73.89	82.51	Pos 1	93.95	Passed	Passed	No
182	Pos 1	65.49	Passed	Passed	No		Pos 2	63.88	Passed	Passed	No		Pos 3	64.06	Passed	Passed	No		Pos 4	68.56	Passed	Passed	No		4	65.5	2.17	63.88	68.56	4	65.5	2.17	63.88	36.12	68.56	31.44	4	65.5	34.5	1	2.17	63.88	68.56	Pos 1	94.53	Passed	Passed	No
183	Pos 1	61.75	Passed	Passed	No		Pos 2	77.08	Passed	Passed	No		Pos 3	70.63	Passed	Passed	No		Pos 4	78.84	Passed	Passed	No		4	72.08	7.74	61.75	78.84	4	72.08	7.74	61.75	38.25	78.84	21.16	4	72.08	27.92	0	7.74	61.75	78.84	Pos 1	87.57	Passed	Passed	No
184	Pos 1	80.21	Passed	Passed	No		Pos 2	84.09	Passed	Passed	No		Pos 3	81.69	Passed	Passed	No		Pos 4	89.05	Passed	Passed	No		4	83.76	3.87	80.21	89.05	4	83.76	3.87	80.21	19.79	89.05	10.95	4	83.76	16.24	0	3.87	80.21	89.05	Pos 1	94.64	Passed	Passed	No
185	Pos 1	61.38	Passed	Passed	No		Pos 2	63.06	Passed	Passed	No		Pos 3	61.28	Passed	Passed	No		Pos 4	60.21	Passed	Passed	No		4	61.48	1.18	60.21	63.06	4	61.48	1.18	60.21	39.79	63.06	36.94	4	61.48	38.52	1	1.18	60.21	63.06	Pos 1	95.83	Passed	Passed	No
186	Pos 1	92.1	Passed	Passed	No		Pos 2	93.46	Passed	Passed	No		Pos 3	92.28	Passed	Passed	No		Pos 4	97.4	Passed	Passed	No		4	93.81	2.47	92.1	97.4	4	93.81	2.47	92.1	7.9	97.4	2.6	4	93.81	6.19	0	2.47	92.1	97.4	Pos 1	98.22	Passed	Passed	No
187	Pos 1	65.3	Passed	Passed	No		Pos 2	63.77	Passed	Passed	No		Pos 3	63.62	Passed	Passed	No		Pos 4	67.1	Passed	Passed	No		4	64.95	1.62	63.62	67.1	4	64.95	1.62	63.62	36.38	67.1	32.9	4	64.95	35.05	1	1.62	63.62	67.1	Pos 1	93.27	Passed	Passed	No
188	Pos 1	62.53	Passed	Passed	No		Pos 2	62.46	Passed	Passed	No		Pos 3	63.13	Passed	Passed	No		Pos 4	64.89	Passed	Passed	No		4	63.25	1.13	62.46	64.89	4	63.25	1.13	62.46	37.54	64.89	35.11	4	63.25	36.75	1	1.13	62.46	64.89	Pos 1	93.18	Passed	Passed	No
189	Pos 1	65.26	Passed	Passed	No		Pos 2	70.52	Passed	Passed	No		Pos 3	66.04	Passed	Passed	No		Pos 4	72.97	Passed	Passed	No		4	68.7	3.67	65.26	72.97	4	68.7	3.67	65.26	34.74	72.97	27.03	4	68.7	31.3	0	3.67	65.26	72.97	Pos 1	97.31	Passed	Passed	No
190	Pos 1	64.05	Passed	Passed	No		Pos 2	69	Passed	Passed	No		Pos 3	65.07	Passed	Passed	No		Pos 4	70.83	Passed	Passed	No		4	67.24	3.21	64.05	70.83	4	67.24	3.21	64.05	35.95	70.83	29.17	4	67.24	32.76	1	3.21	64.05	70.83	Pos 1	96.59	Passed	Passed	No
191	Pos 1	62.3	Passed	Passed	No		Pos 2	66.62	Passed	Passed	No		Pos 3	62.33	Passed	Passed	No		Pos 4	68.8	Passed	Passed	No		4	65.01	3.24	62.3	68.8	4	65.01	3.24	62.3	37.7	68.8	31.2	4	65.01	34.99	1	3.24	62.3	68.8	Pos 1	95.45	Passed	Passed	No
192	Pos 1	64.78	Passed	Passed	No		Pos 2	70.71	Passed	Passed	No		Pos 3	62.23	Passed	Passed	No		Pos 4	69.83	Passed	Passed	No		4	66.89	4.06	62.23	70.71	4	66.89	4.06	62.23	37.77	70.71	29.29	4	66.89	33.11	1	4.06	62.23	70.71	Pos 1	94.28	Passed	Passed	No
193	Pos 1	68.55	Passed	Passed	No		Pos 2	66.49	Passed	Passed	No		Pos 3	68.33	Passed	Passed	No		Pos 4	71.3	Passed	Passed	No		4	68.67	1.98	66.49	71.3	4	68.67	1.98	66.49	33.51	71.3	28.7	4	68.67	31.33	0	1.98	66.49	71.3	Pos 1	90.15	Passed	Passed	No
194	Pos 1	57.9	Passed	Passed	No		Pos 2	61.16	Passed	Passed	No		Pos 3	56.95	Passed	Passed	No		Pos 4	62.67	Passed	Passed	No		4	59.67	2.69	56.95	62.67	4	59.67	2.69	56.95	43.05	62.67	37.33	4	59.67	40.33	1	2.69	56.95	62.67	Pos 1	92.86	Passed	Passed	No
195	Pos 1	60.55	Passed	Passed	No		Pos 2	58.99	Passed	Passed	No		Pos 3	58.31	Passed	Passed	No		Pos 4	60.06	Passed	Passed	No		4	59.48	1.01	58.31	60.55	4	59.48	1.01	58.31	41.69	60.55	39.45	4	59.48	40.52	1	1.01	58.31	60.55	Pos 1	93.03	Passed	Passed	No
196	Pos 1	59.38	Passed	Passed	No		Pos 2	58.94	Passed	Passed	No		Pos 3	55.48	Passed	Passed	No		Pos 4	62.13	Passed	Passed	No		4	58.98	2.73	55.48	62.13	4	58.98	2.73	55.48	44.52	62.13	37.87	4	58.98	41.02	1	2.73	55.48	62.13	Pos 1	93.72	Passed	Passed	No
197	Pos 1	61.74	Passed	Passed	No		Pos 2	60.59	Passed	Passed	No		Pos 3	61.34	Passed	Passed	No		Pos 4	62.93	Passed	Passed	No		4	61.65	0.98	60.59	62.93	4	61.65	0.98	60.59	39.41	62.93	37.07	4	61.65	38.35	1	0.98	60.59	62.93	Pos 1	91.75	Passed	Passed	No
198	Pos 1	57.76	Passed	Passed	No		Pos 2	55.11	Passed	Passed	No		Pos 3	56.86	Passed	Passed	No		Pos 4	60.45	Passed	Passed	No		4	57.55	2.23	55.11	60.45	4	57.55	2.23	55.11	44.89	60.45	39.55	4	57.55	42.45	1	2.23	55.11	60.45	Pos 1	96.26	Passed	Passed	No
199	Pos 1	76.87	Passed	Passed	No		Pos 2	73.56	Passed	Passed	No		Pos 3	76.21	Passed	Passed	No		Pos 4	82.64	Passed	Passed	No		4	77.32	3.82	73.56	82.64	4	77.32	3.82	73.56	26.44	82.64	17.36	4	77.32	22.68	0	3.82	73.56	82.64	Pos 1	95.49	Passed	Passed	No
200	Pos 1	64.53	Passed	Passed	No		Pos 2	65.69	Passed	Passed	No		Pos 3	63.08	Passed	Passed	No		Pos 4	67.92	Passed	Passed	No		4	65.31	2.04	63.08	67.92	4	65.31	2.04	63.08	36.92	67.92	32.08	4	65.31	34.69	1	2.04	63.08	67.92	Pos 1	97.03	Passed	Passed	No
201	Pos 1	70.31	Passed	Passed	No		Pos 2	71.92	Passed	Passed	No		Pos 3	70.02	Passed	Passed	No		Pos 4	78.38	Passed	Passed	No		4	72.66	3.91	70.02	78.38	4	72.66	3.91	70.02	29.98	78.38	21.62	4	72.66	27.34	0	3.91	70.02	78.38	Pos 1	95.37	Passed	Passed	No
202	Pos 1	58.74	Passed	Passed	No		Pos 2	61.84	Passed	Passed	No		Pos 3	59.29	Passed	Passed	No		Pos 4	61.98	Passed	Passed	No		4	60.46	1.69	58.74	61.98	4	60.46	1.69	58.74	41.26	61.98	38.02	4	60.46	39.54	1	1.69	58.74	61.98	Pos 1	92.22	Passed	Passed	No
203	Pos 1	68.58	Passed	Passed	No		Pos 2	66.26	Passed	Passed	No		Pos 3	69.16	Passed	Passed	No		Pos 4	70.57	Passed	Passed	No		4	68.64	1.79	66.26	70.57	4	68.64	1.79	66.26	33.74	70.57	29.43	4	68.64	31.36	0	1.79	66.26	70.57	Pos 1	92.3	Passed	Passed	No
204	Pos 1	66.12	Passed	Passed	No		Pos 2	72.83	Passed	Passed	No		Pos 3	67.16	Passed	Passed	No		Pos 4	74.23	Passed	Passed	No		4	70.09	4.04	66.12	74.23	4	70.09	4.04	66.12	33.88	74.23	25.77	4	70.09	29.91	0	4.04	66.12	74.23	Pos 1	97.57	Passed	Passed	No
205	Pos 1	75.68	Passed	Passed	No		Pos 2	77.97	Passed	Passed	No		Pos 3	76.18	Passed	Passed	No		Pos 4	77.91	Passed	Passed	No		4	76.94	1.18	75.68	77.97	4	76.94	1.18	75.68	24.32	77.97	22.03	4	76.94	23.06	0	1.18	75.68	77.97	Pos 1	96.53	Passed	Passed	No
206	Pos 1	68.14	Passed	Passed	No		Pos 2	69.48	Passed	Passed	No		Pos 3	66.59	Passed	Passed	No		Pos 4	72.96	Passed	Passed	No		4	69.29	2.72	66.59	72.96	4	69.29	2.72	66.59	33.41	72.96	27.04	4	69.29	30.71	0	2.72	66.59	72.96	Pos 1	95.47	Passed	Passed	No
207	Pos 1	70.78	Passed	Passed	No		Pos 2	69.35	Passed	Passed	No		Pos 3	70.99	Passed	Passed	No		Pos 4	73.47	Passed	Passed	No		4	71.15	1.71	69.35	73.47	4	71.15	1.71	69.35	30.65	73.47	26.53	4	71.15	28.85	0	1.71	69.35	73.47	Pos 1	91.93	Passed	Passed	No
208	Pos 1	66.56	Passed	Passed	No		Pos 2	69.04	Passed	Passed	No		Pos 3	65.2	Passed	Passed	No		Pos 4	71.43	Passed	Passed	No		4	68.06	2.75	65.2	71.43	4	68.06	2.75	65.2	34.8	71.43	28.57	4	68.06	31.94	0	2.75	65.2	71.43	Pos 1	95.72	Passed	Passed	No
209	Pos 1	67.2	Passed	Passed	No		Pos 2	70.45	Passed	Passed	No		Pos 3	68.56	Passed	Passed	No		Pos 4	72.68	Passed	Passed	No		4	69.72	2.38	67.2	72.68	4	69.72	2.38	67.2	32.8	72.68	27.32	4	69.72	30.28	0	2.38	67.2	72.68	Pos 1	96.07	Passed	Passed	No
210	Pos 1	64.6	Passed	Passed	No		Pos 2	61.29	Passed	Passed	No		Pos 3	61.28	Passed	Passed	No		Pos 4	65.65	Passed	Passed	No		4	63.21	2.26	61.28	65.65	4	63.21	2.26	61.28	38.72	65.65	34.35	4	63.21	36.79	1	2.26	61.28	65.65	Pos 1	91.4	Passed	Passed	No
211	Pos 1	61.63	Passed	Passed	No		Pos 2	63.7	Passed	Passed	No		Pos 3	60.16	Passed	Passed	No		Pos 4	65.48	Passed	Passed	No		4	62.74	2.33	60.16	65.48	4	62.74	2.33	60.16	39.84	65.48	34.52	4	62.74	37.26	1	2.33	60.16	65.48	Pos 1	95.42	Passed	Passed	No
212	Pos 1	70.18	Passed	Passed	No		Pos 2	69.93	Passed	Passed	No		Pos 3	68.35	Passed	Passed	No		Pos 4	76.45	Passed	Passed	No		4	71.23	3.57	68.35	76.45	4	71.23	3.57	68.35	31.65	76.45	23.55	4	71.23	28.77	0	3.57	68.35	76.45	Pos 1	93.11	Passed	Passed	No
213	Pos 1	68.26	Passed	Passed	No		Pos 2	73.12	Passed	Passed	No		Pos 3	68.39	Passed	Passed	No		Pos 4	72.88	Passed	Passed	No		4	70.66	2.7	68.26	73.12	4	70.66	2.7	68.26	31.74	73.12	26.88	4	70.66	29.34	0	2.7	68.26	73.12	Pos 1	94.74	Passed	Passed	No
214	Pos 1	66.52	Passed	Passed	No		Pos 2	66.28	Passed	Passed	No		Pos 3	66.13	Passed	Passed	No		Pos 4	67.57	Passed	Passed	No		4	66.63	0.65	66.13	67.57	4	66.63	0.65	66.13	33.87	67.57	32.43	4	66.63	33.37	1	0.65	66.13	67.57	Pos 1	92.55	Passed	Passed	No
215	Pos 1	78.3	Passed	Passed	No		Pos 2	80.14	Passed	Passed	No		Pos 3	78.27	Passed	Passed	No		Pos 4	81.32	Passed	Passed	No		4	79.51	1.49	78.27	81.32	4	79.51	1.49	78.27	21.73	81.32	18.68	4	79.51	20.49	0	1.49	78.27	81.32	Pos 1	94.61	Passed	Passed	No
216	Pos 1	76.23	Passed	Passed	No		Pos 2	78.58	Passed	Passed	No		Pos 3	75.96	Passed	Passed	No		Pos 4	82.39	Passed	Passed	No		4	78.29	2.98	75.96	82.39	4	78.29	2.98	75.96	24.04	82.39	17.61	4	78.29	21.71	0	2.98	75.96	82.39	Pos 1	92.46	Passed	Passed	No
217	Pos 1	68.93	Passed	Passed	No		Pos 2	72.47	Passed	Passed	No		Pos 3	67.56	Passed	Passed	No		Pos 4	76.61	Passed	Passed	No		4	71.39	4.05	67.56	76.61	4	71.39	4.05	67.56	32.44	76.61	23.39	4	71.39	28.61	0	4.05	67.56	76.61	Pos 1	94.99	Passed	Passed	No
218	Pos 1	77.39	Passed	Passed	No		Pos 2	75.2	Passed	Passed	No		Pos 3	75.57	Passed	Passed	No		Pos 4	77.72	Passed	Passed	No		4	76.47	1.27	75.2	77.72	4	76.47	1.27	75.2	24.8	77.72	22.28	4	76.47	23.53	0	1.27	75.2	77.72	Pos 1	92	Passed	Passed	No
219	Pos 1	63.78	Passed	Passed	No		Pos 2	68.16	Passed	Passed	No		Pos 3	64.12	Passed	Passed	No		Pos 4	67.87	Passed	Passed	No		4	65.98	2.35	63.78	68.16	4	65.98	2.35	63.78	36.22	68.16	31.84	4	65.98	34.02	1	2.35	63.78	68.16	Pos 1	94.75	Passed	Passed	No
220	Pos 1	75.29	Passed	Passed	No		Pos 2	77.51	Passed	Passed	No		Pos 3	74.65	Passed	Passed	No		Pos 4	82.94	Passed	Passed	No		4	77.6	3.77	74.65	82.94	4	77.6	3.77	74.65	25.35	82.94	17.06	4	77.6	22.4	0	3.77	74.65	82.94	Pos 1	94.66	Passed	Passed	No
221	Pos 1	68.38	Passed	Passed	No		Pos 2	71.62	Passed	Passed	No		Pos 3	67.47	Passed	Passed	No		Pos 4	76.44	Passed	Passed	No		4	70.98	4.05	67.47	76.44	4	70.98	4.05	67.47	32.53	76.44	23.56	4	70.98	29.02	0	4.05	67.47	76.44	Pos 1	93.15	Passed	Passed	No
222	Pos 1	57.69	Passed	Passed	No		Pos 2	59.66	Passed	Passed	No		Pos 3	58.26	Passed	Passed	No		Pos 4	61.73	Passed	Passed	No		4	59.34	1.8	57.69	61.73	4	59.34	1.8	57.69	42.31	61.73	38.27	4	59.34	40.66	1	1.8	57.69	61.73	Pos 1	91.56	Passed	Passed	No
223	Pos 1	66.58	Passed	Passed	No		Pos 2	70.7	Passed	Passed	No		Pos 3	64.98	Passed	Passed	No		Pos 4	73.61	Passed	Passed	No		4	68.97	3.92	64.98	73.61	4	68.97	3.92	64.98	35.02	73.61	26.39	4	68.97	31.03	0	3.92	64.98	73.61	Pos 1	98.28	Passed	Passed	No
224	Pos 1	64.61	Passed	Passed	No		Pos 2	61.59	Passed	Passed	No		Pos 3	65.19	Passed	Passed	No		Pos 4	67.32	Passed	Passed	No		4	64.68	2.37	61.59	67.32	4	64.68	2.37	61.59	38.41	67.32	32.68	4	64.68	35.32	1	2.37	61.59	67.32	Pos 1	92.34	Passed	Passed	No
225	Pos 1	71.82	Passed	Passed	No		Pos 2	70.01	Passed	Passed	No		Pos 3	71.2	Passed	Passed	No		Pos 4	74.41	Passed	Passed	No		4	71.86	1.86	70.01	74.41	4	71.86	1.86	70.01	29.99	74.41	25.59	4	71.86	28.14	0	1.86	70.01	74.41	Pos 1	94.01	Passed	Passed	No
226	Pos 1	72.79	Passed	Passed	No		Pos 2	72.51	Passed	Passed	No		Pos 3	71.37	Passed	Passed	No		Pos 4	75.01	Passed	Passed	No		4	72.92	1.52	71.37	75.01	4	72.92	1.52	71.37	28.63	75.01	24.99	4	72.92	27.08	0	1.52	71.37	75.01	Pos 1	97.28	Passed	Passed	No
227	Pos 1	68.36	Passed	Passed	No		Pos 2	70.4	Passed	Passed	No		Pos 3	67.48	Passed	Passed	No		Pos 4	71.46	Passed	Passed	No		4	69.43	1.83	67.48	71.46	4	69.43	1.83	67.48	32.52	71.46	28.54	4	69.43	30.57	0	1.83	67.48	71.46	Pos 1	95.32	Passed	Passed	No
228	Pos 1	66.58	Passed	Passed	No		Pos 2	65.06	Passed	Passed	No		Pos 3	66.26	Passed	Passed	No		Pos 4	68.71	Passed	Passed	No		4	66.65	1.52	65.06	68.71	4	66.65	1.52	65.06	34.94	68.71	31.29	4	66.65	33.35	1	1.52	65.06	68.71	Pos 1	94.45	Passed	Passed	No
229	Pos 1	67.68	Passed	Passed	No		Pos 2	70.37	Passed	Passed	No		Pos 3	66.51	Passed	Passed	No		Pos 4	72.31	Passed	Passed	No		4	69.22	2.62	66.51	72.31	4	69.22	2.62	66.51	33.49	72.31	27.69	4	69.22	30.78	0	2.62	66.51	72.31	Pos 1	95.69	Passed	Passed	No
230	Pos 1	75.1	Passed	Passed	No		Pos 2	75.37	Passed	Passed	No		Pos 3	74.27	Passed	Passed	No		Pos 4	79.11	Passed	Passed	No		4	75.96	2.15	74.27	79.11	4	75.96	2.15	74.27	25.73	79.11	20.89	4	75.96	24.04	0	2.15	74.27	79.11	Pos 1	97.94	Passed	Passed	No
231	Pos 1	69.04	Passed	Passed	No		Pos 2	71.67	Passed	Passed	No		Pos 3	68.24	Passed	Passed	No		Pos 4	75	Passed	Passed	No		4	70.99	3.05	68.24	75	4	70.99	3.05	68.24	31.76	75	25	4	70.99	29.01	0	3.05	68.24	75	Pos 1	93.99	Passed	Passed	No
232	Pos 1	75.54	Passed	Passed	No		Pos 2	79.57	Passed	Passed	No		Pos 3	76.19	Passed	Passed	No		Pos 4	82.15	Passed	Passed	No		4	78.36	3.08	75.54	82.15	4	78.36	3.08	75.54	24.46	82.15	17.85	4	78.36	21.64	0	3.08	75.54	82.15	Pos 1	93.11	Passed	Passed	No
233	Pos 1	61.8	Passed	Passed	No		Pos 2	64.74	Passed	Passed	No		Pos 3	61.86	Passed	Passed	No		Pos 4	63.81	Passed	Passed	No		4	63.05	1.46	61.8	64.74	4	63.05	1.46	61.8	38.2	64.74	35.26	4	63.05	36.95	1	1.46	61.8	64.74	Pos 1	91.17	Passed	Passed	No
234	Pos 1	62.05	Passed	Passed	No		Pos 2	62.83	Passed	Passed	No		Pos 3	61.19	Passed	Passed	No		Pos 4	65.77	Passed	Passed	No		4	62.96	1.99	61.19	65.77	4	62.96	1.99	61.19	38.81	65.77	34.23	4	62.96	37.04	1	1.99	61.19	65.77	Pos 1	92.66	Passed	Passed	No
235	Pos 1	51.03	Passed	Passed	No		Pos 2	54.39	Passed	Passed	No		Pos 3	51.34	Passed	Passed	No		Pos 4	54.58	Passed	Passed	No		4	52.84	1.91	51.03	54.58	4	52.84	1.91	51.03	48.97	54.58	45.42	4	52.84	47.16	1	1.91	51.03	54.58	Pos 1	95.23	Passed	Passed	No
236	Pos 1	64.86	Passed	Passed	No		Pos 2	65.51	Passed	Passed	No		Pos 3	64.56	Passed	Passed	No		Pos 4	66.76	Passed	Passed	No		4	65.42	0.98	64.56	66.76	4	65.42	0.98	64.56	35.44	66.76	33.24	4	65.42	34.58	1	0.98	64.56	66.76	Pos 1	95.02	Passed	Passed	No
237	Pos 1	65.7	Passed	Passed	No		Pos 2	68.94	Passed	Passed	No		Pos 3	64.83	Passed	Passed	No		Pos 4	70.59	Passed	Passed	No		4	67.52	2.71	64.83	70.59	4	67.52	2.71	64.83	35.17	70.59	29.41	4	67.52	32.48	1	2.71	64.83	70.59	Pos 1	94.25	Passed	Passed	No
238	Pos 1	59.32	Passed	Passed	No		Pos 2	59.25	Passed	Passed	No		Pos 3	57.89	Passed	Passed	No		Pos 4	63.03	Passed	Passed	No		4	59.87	2.21	57.89	63.03	4	59.87	2.21	57.89	42.11	63.03	36.97	4	59.87	40.13	1	2.21	57.89	63.03	Pos 1	95.48	Passed	Passed	No
239	Pos 1	65.37	Passed	Passed	No		Pos 2	69.62	Passed	Passed	No		Pos 3	64.93	Passed	Passed	No		Pos 4	68.89	Passed	Passed	No		4	67.2	2.4	64.93	69.62	4	67.2	2.4	64.93	35.07	69.62	30.38	4	67.2	32.8	1	2.4	64.93	69.62	Pos 1	92.75	Passed	Passed	No
240	Pos 1	59.28	Passed	Passed	No		Pos 2	64.8	Passed	Passed	No		Pos 3	61.18	Passed	Passed	No		Pos 4	62.91	Passed	Passed	No		4	62.04	2.36	59.28	64.8	4	62.04	2.36	59.28	40.72	64.8	35.2	4	62.04	37.96	1	2.36	59.28	64.8	Pos 1	95.86	Passed	Passed	No
241	Pos 1	76.32	Passed	Passed	No		Pos 2	82.37	Passed	Passed	No		Pos 3	77.08	Passed	Passed	No		Pos 4	83.15	Passed	Passed	No		4	79.73	3.53	76.32	83.15	4	79.73	3.53	76.32	23.68	83.15	16.85	4	79.73	20.27	0	3.53	76.32	83.15	Pos 1	95.98	Passed	Passed	No
242	Pos 1	68.89	Passed	Passed	No		Pos 2	74.2	Passed	Passed	No		Pos 3	69.79	Passed	Passed	No		Pos 4	73.76	Passed	Passed	No		4	71.66	2.71	68.89	74.2	4	71.66	2.71	68.89	31.11	74.2	25.8	4	71.66	28.34	0	2.71	68.89	74.2	Pos 1	97.37	Passed	Passed	No
243	Pos 1	54.63	Passed	Passed	No		Pos 2	57.85	Passed	Passed	No		Pos 3	55.62	Passed	Passed	No		Pos 4	58.9	Passed	Passed	No		4	56.75	1.97	54.63	58.9	4	56.75	1.97	54.63	45.37	58.9	41.1	4	56.75	43.25	1	1.97	54.63	58.9	Pos 1	92.31	Passed	Passed	No
244	Pos 1	63.8	Passed	Passed	No		Pos 2	67.93	Passed	Passed	No		Pos 3	65.1	Passed	Passed	No		Pos 4	69.81	Passed	Passed	No		4	66.66	2.72	63.8	69.81	4	66.66	2.72	63.8	36.2	69.81	30.19	4	66.66	33.34	1	2.72	63.8	69.81	Pos 1	93.73	Passed	Passed	No
245	Pos 1	55.46	Passed	Passed	No		Pos 2	54.31	Passed	Passed	No		Pos 3	54.71	Passed	Passed	No		Pos 4	56.25	Passed	Passed	No		4	55.18	0.86	54.31	56.25	4	55.18	0.86	54.31	45.69	56.25	43.75	4	55.18	44.82	1	0.86	54.31	56.25	Pos 1	95.11	Passed	Passed	No
246	Pos 1	70.83	Passed	Passed	No		Pos 2	71.58	Passed	Passed	No		Pos 3	70.23	Passed	Passed	No		Pos 4	72.39	Passed	Passed	No		4	71.26	0.94	70.23	72.39	4	71.26	0.94	70.23	29.77	72.39	27.61	4	71.26	28.74	0	0.94	70.23	72.39	Pos 1	95.57	Passed	Passed	No
247	Pos 1	66.3	Passed	Passed	No		Pos 2	70.83	Passed	Passed	No		Pos 3	69.13	Passed	Passed	No		Pos 4	69.04	Passed	Passed	No		4	68.83	1.87	66.3	70.83	4	68.83	1.87	66.3	33.7	70.83	29.17	4	68.83	31.17	0	1.87	66.3	70.83	Pos 1	94.04	Passed	Passed	No
248	Pos 1	50.63	Passed	Passed	No		Pos 2	58.12	Passed	Passed	No		Pos 3	52.99	Passed	Passed	No		Pos 4	57.98	Passed	Passed	No		4	54.93	3.73	50.63	58.12	4	54.93	3.73	50.63	49.37	58.12	41.88	4	54.93	45.07	1	3.73	50.63	58.12	Pos 1	96.8	Passed	Passed	No
249	Pos 1	45.03	Passed	Passed	No		Pos 2	51.68	Passed	Passed	No		Pos 3	48.25	Passed	Passed	No		Pos 4	50.53	Passed	Passed	No		4	48.87	2.93	45.03	51.68	4	48.87	2.93	45.03	54.97	51.68	48.32	4	48.87	51.13	1	2.93	45.03	51.68	Pos 1	94.44	Passed	Passed	No
250	Pos 1	63.55	Passed	Passed	No		Pos 2	64.59	Passed	Passed	No		Pos 3	63.99	Passed	Passed	No		Pos 4	67.95	Passed	Passed	No		4	65.02	2	63.55	67.95	4	65.02	2	63.55	36.45	67.95	32.05	4	65.02	34.98	1	2	63.55	67.95	Pos 1	95.08	Passed	Passed	No
251	Pos 1	76.66	Passed	Passed	No		Pos 2	81.74	Passed	Passed	No		Pos 3	77.42	Passed	Passed	No		Pos 4	85.29	Passed	Passed	No		4	80.28	4.02	76.66	85.29	4	80.28	4.02	76.66	23.34	85.29	14.71	4	80.28	19.72	0	4.02	76.66	85.29	Pos 1	94.36	Passed	Passed	No
252	Pos 1	68.27	Passed	Passed	No		Pos 2	69.78	Passed	Passed	No		Pos 3	68.9	Passed	Passed	No		Pos 4	70.87	Passed	Passed	No		4	69.46	1.13	68.27	70.87	4	69.46	1.13	68.27	31.73	70.87	29.13	4	69.46	30.54	0	1.13	68.27	70.87	Pos 1	93.82	Passed	Passed	No
253	Pos 1	65.79	Passed	Passed	No		Pos 2	80	Passed	Passed	No		Pos 3	65.62	Passed	Passed	No		Pos 4	68.19	Passed	Passed	No		4	69.9	6.83	65.62	80	4	69.9	6.83	65.62	34.38	80	20	4	69.9	30.1	0	6.83	65.62	80	Pos 1	93.77	Passed	Passed	No
254	Pos 1	65.13	Passed	Passed	No		Pos 2	69.47	Passed	Passed	No		Pos 3	64.65	Passed	Passed	No		Pos 4	71.61	Passed	Passed	No		4	67.72	3.38	64.65	71.61	4	67.72	3.38	64.65	35.35	71.61	28.39	4	67.72	32.28	1	3.38	64.65	71.61	Pos 1	96.39	Passed	Passed	No
255	Pos 1	69.96	Passed	Passed	No		Pos 2	72.53	Passed	Passed	No		Pos 3	71.09	Passed	Passed	No		Pos 4	74.02	Passed	Passed	No		4	71.9	1.76	69.96	74.02	4	71.9	1.76	69.96	30.04	74.02	25.98	4	71.9	28.1	0	1.76	69.96	74.02	Pos 1	94.51	Passed	Passed	No
256	Pos 1	70.87	Passed	Passed	No		Pos 2	70.43	Passed	Passed	No		Pos 3	69.67	Passed	Passed	No		Pos 4	72.19	Passed	Passed	No		4	70.79	1.06	69.67	72.19	4	70.79	1.06	69.67	30.33	72.19	27.81	4	70.79	29.21	0	1.06	69.67	72.19	Pos 1	97.68	Passed	Passed	No
257	Pos 1	65.47	Passed	Passed	No		Pos 2	73.64	Passed	Passed	No		Pos 3	68.05	Passed	Passed	No		Pos 4	75.31	Passed	Passed	No		4	70.62	4.63	65.47	75.31	4	70.62	4.63	65.47	34.53	75.31	24.69	4	70.62	29.38	0	4.63	65.47	75.31	Pos 1	97.62	Passed	Passed	No
258	Pos 1	54.18	Passed	Passed	No		Pos 2	58.17	Passed	Passed	No		Pos 3	55.74	Passed	Passed	No		Pos 4	59.91	Passed	Passed	No		4	57	2.54	54.18	59.91	4	57	2.54	54.18	45.82	59.91	40.09	4	57	43	1	2.54	54.18	59.91	Pos 1	98.75	Passed	Passed	No
259	Pos 1	64.92	Passed	Passed	No		Pos 2	70.83	Passed	Passed	No		Pos 3	64.85	Passed	Passed	No		Pos 4	68.25	Passed	Passed	No		4	67.21	2.89	64.85	70.83	4	67.21	2.89	64.85	35.15	70.83	29.17	4	67.21	32.79	1	2.89	64.85	70.83	Pos 1	94.3	Passed	Passed	No
260	Pos 1	62.06	Passed	Passed	No		Pos 2	68.02	Passed	Passed	No		Pos 3	62.19	Passed	Passed	No		Pos 4	67.85	Passed	Passed	No		4	65.03	3.36	62.06	68.02	4	65.03	3.36	62.06	37.94	68.02	31.98	4	65.03	34.97	1	3.36	62.06	68.02	Pos 1	94.13	Passed	Passed	No
261	Pos 1	58.88	Passed	Passed	No		Pos 2	63.32	Passed	Passed	No		Pos 3	60.63	Passed	Passed	No		Pos 4	66.24	Passed	Passed	No		4	62.27	3.22	58.88	66.24	4	62.27	3.22	58.88	41.12	66.24	33.76	4	62.27	37.73	1	3.22	58.88	66.24	Pos 1	95.12	Passed	Passed	No
262	Pos 1	74.88	Passed	Passed	No		Pos 2	74.8	Passed	Passed	No		Pos 3	75.36	Passed	Passed	No		Pos 4	78.59	Passed	Passed	No		4	75.91	1.81	74.8	78.59	4	75.91	1.81	74.8	25.2	78.59	21.41	4	75.91	24.09	0	1.81	74.8	78.59	Pos 1	96.48	Passed	Passed	No
263	Pos 1	76.17	Passed	Passed	No		Pos 2	80.47	Passed	Passed	No		Pos 3	77.46	Passed	Passed	No		Pos 4	81.14	Passed	Passed	No		4	78.81	2.38	76.17	81.14	4	78.81	2.38	76.17	23.83	81.14	18.86	4	78.81	21.19	0	2.38	76.17	81.14	Pos 1	95.96	Passed	Passed	No
264	Pos 1	66.45	Passed	Passed	No		Pos 2	62.92	Passed	Passed	No		Pos 3	64.73	Passed	Passed	No		Pos 4	67.86	Passed	Passed	No		4	65.49	2.14	62.92	67.86	4	65.49	2.14	62.92	37.08	67.86	32.14	4	65.49	34.51	1	2.14	62.92	67.86	Pos 1	94.66	Passed	Passed	No
265	Pos 1	71.69	Passed	Passed	No		Pos 2	71.56	Passed	Passed	No		Pos 3	71.27	Passed	Passed	No		Pos 4	72.83	Passed	Passed	No		4	71.84	0.68	71.27	72.83	4	71.84	0.68	71.27	28.73	72.83	27.17	4	71.84	28.16	0	0.68	71.27	72.83	Pos 1	93.16	Passed	Passed	No
266	Pos 1	72.38	Passed	Passed	No		Pos 2	75	Passed	Passed	No		Pos 3	72.41	Passed	Passed	No		Pos 4	76.55	Passed	Passed	No		4	74.09	2.05	72.38	76.55	4	74.09	2.05	72.38	27.62	76.55	23.45	4	74.09	25.91	0	2.05	72.38	76.55	Pos 1	96.21	Passed	Passed	No
267	Pos 1	77.61	Passed	Passed	No		Pos 2	80.06	Passed	Passed	No		Pos 3	78.05	Passed	Passed	No		Pos 4	82.23	Passed	Passed	No		4	79.49	2.12	77.61	82.23	4	79.49	2.12	77.61	22.39	82.23	17.77	4	79.49	20.51	0	2.12	77.61	82.23	Pos 1	94.4	Passed	Passed	No
268	Pos 1	78.39	Passed	Passed	No		Pos 2	84.93	Passed	Passed	No		Pos 3	81.24	Passed	Passed	No		Pos 4	86.76	Passed	Passed	No		4	82.83	3.75	78.39	86.76	4	82.83	3.75	78.39	21.61	86.76	13.24	4	82.83	17.17	0	3.75	78.39	86.76	Pos 1	97.21	Passed	Passed	No
269	Pos 1	63.33	Passed	Passed	No		Pos 2	66.01	Passed	Passed	No		Pos 3	63.67	Passed	Passed	No		Pos 4	67.46	Passed	Passed	No		4	65.12	1.96	63.33	67.46	4	65.12	1.96	63.33	36.67	67.46	32.54	4	65.12	34.88	1	1.96	63.33	67.46	Pos 1	96.88	Passed	Passed	No
270	Pos 1	62.89	Passed	Passed	No		Pos 2	68.09	Passed	Passed	No		Pos 3	64.3	Passed	Passed	No		Pos 4	68.15	Passed	Passed	No		4	65.86	2.68	62.89	68.15	4	65.86	2.68	62.89	37.11	68.15	31.85	4	65.86	34.14	1	2.68	62.89	68.15	Pos 1	96.62	Passed	Passed	No
271	Pos 1	50.94	Passed	Passed	No		Pos 2	51.55	Passed	Passed	No		Pos 3	50.73	Passed	Passed	No		Pos 4	51.38	Passed	Passed	No		4	51.15	0.38	50.73	51.55	4	51.15	0.38	50.73	49.27	51.55	48.45	4	51.15	48.85	1	0.38	50.73	51.55	Pos 1	93.91	Passed	Passed	No
272	Pos 1	72.91	Passed	Passed	No		Pos 2	74.48	Passed	Passed	No		Pos 3	73.96	Passed	Passed	No		Pos 4	75.79	Passed	Passed	No		4	74.29	1.2	72.91	75.79	4	74.29	1.2	72.91	27.09	75.79	24.21	4	74.29	25.71	0	1.2	72.91	75.79	Pos 1	96.47	Passed	Passed	No
273	Pos 1	73.12	Passed	Passed	No		Pos 2	77.32	Passed	Passed	No		Pos 3	73.92	Passed	Passed	No		Pos 4	79.93	Passed	Passed	No		4	76.07	3.15	73.12	79.93	4	76.07	3.15	73.12	26.88	79.93	20.07	4	76.07	23.93	0	3.15	73.12	79.93	Pos 1	94.35	Passed	Passed	No
274	Pos 1	51.72	Passed	Passed	No		Pos 2	51.82	Passed	Passed	No		Pos 3	51.88	Passed	Passed	No		Pos 4	52.82	Passed	Passed	No		4	52.06	0.51	51.72	52.82	4	52.06	0.51	51.72	48.28	52.82	47.18	4	52.06	47.94	1	0.51	51.72	52.82	Pos 1	91.53	Passed	Passed	No
275	Pos 1	63.53	Passed	Passed	No		Pos 2	66.93	Passed	Passed	No		Pos 3	63.71	Passed	Passed	No		Pos 4	65	Passed	Passed	No		4	64.79	1.57	63.53	66.93	4	64.79	1.57	63.53	36.47	66.93	33.07	4	64.79	35.21	1	1.57	63.53	66.93	Pos 1	96.44	Passed	Passed	No
276	Pos 1	64.63	Passed	Passed	No		Pos 2	69.86	Passed	Passed	No		Pos 3	65.2	Passed	Passed	No		Pos 4	68.22	Passed	Passed	No		4	66.98	2.48	64.63	69.86	4	66.98	2.48	64.63	35.37	69.86	30.14	4	66.98	33.02	1	2.48	64.63	69.86	Pos 1	92.58	Passed	Passed	No
277	Pos 1	39.53	Passed	Passed	No		Pos 2	44.09	Passed	Passed	No		Pos 3	40.22	Passed	Passed	No		Pos 4	44.01	Passed	Passed	No		4	41.96	2.43	39.53	44.09	4	41.96	2.43	39.53	60.47	44.09	55.91	4	41.96	58.04	1	2.43	39.53	44.09	Pos 1	93.81	Passed	Passed	No
278	Pos 1	60.79	Passed	Passed	No		Pos 2	63.17	Passed	Passed	No		Pos 3	59.9	Passed	Passed	No		Pos 4	64.74	Passed	Passed	No		4	62.15	2.21	59.9	64.74	4	62.15	2.21	59.9	40.1	64.74	35.26	4	62.15	37.85	1	2.21	59.9	64.74	Pos 1	94.7	Passed	Passed	No
279	Pos 1	66.11	Passed	Passed	No		Pos 2	68.55	Passed	Passed	No		Pos 3	65.65	Passed	Passed	No		Pos 4	69.29	Passed	Passed	No		4	67.4	1.79	65.65	69.29	4	67.4	1.79	65.65	34.35	69.29	30.71	4	67.4	32.6	1	1.79	65.65	69.29	Pos 1	94.35	Passed	Passed	No
280	Pos 1	75.33	Passed	Passed	No		Pos 2	80.51	Passed	Passed	No		Pos 3	73.67	Passed	Passed	No		Pos 4	81.72	Passed	Passed	No		4	77.81	3.91	73.67	81.72	4	77.81	3.91	73.67	26.33	81.72	18.28	4	77.81	22.19	0	3.91	73.67	81.72	Pos 1	94.31	Passed	Passed	No
281	Pos 1	64.65	Passed	Passed	No		Pos 2	73.33	Passed	Passed	No		Pos 3	64.84	Passed	Passed	No		Pos 4	70.24	Passed	Passed	No		4	68.27	4.26	64.65	73.33	4	68.27	4.26	64.65	35.35	73.33	26.67	4	68.27	31.73	0	4.26	64.65	73.33	Pos 1	94.31	Passed	Passed	No
282	Pos 1	75.57	Passed	Passed	No		Pos 2	76.87	Passed	Passed	No		Pos 3	72.73	Passed	Passed	No		Pos 4	83.8	Passed	Passed	No		4	77.24	4.7	72.73	83.8	4	77.24	4.7	72.73	27.27	83.8	16.2	4	77.24	22.76	0	4.7	72.73	83.8	Pos 1	96.22	Passed	Passed	No
283	Pos 1	63.1	Passed	Passed	No		Pos 2	63.43	Passed	Passed	No		Pos 3	62.07	Passed	Passed	No		Pos 4	67.08	Passed	Passed	No		4	63.92	2.18	62.07	67.08	4	63.92	2.18	62.07	37.93	67.08	32.92	4	63.92	36.08	1	2.18	62.07	67.08	Pos 1	92.13	Passed	Passed	No
284	Pos 1	66.59	Passed	Passed	No		Pos 2	89.07	Passed	Passed	No		Pos 3	67.3	Passed	Passed	No		Pos 4	73.51	Passed	Passed	No		4	74.12	10.44	66.59	89.07	4	74.12	10.44	66.59	33.41	89.07	10.93	4	74.12	25.88	0	10.44	66.59	89.07	Pos 1	94.32	Passed	Passed	No
285	Pos 1	57.05	Passed	Passed	No		Pos 2	57.04	Passed	Passed	No		Pos 3	55.61	Passed	Passed	No		Pos 4	61.34	Passed	Passed	No		4	57.76	2.48	55.61	61.34	4	57.76	2.48	55.61	44.39	61.34	38.66	4	57.76	42.24	1	2.48	55.61	61.34	Pos 1	91.44	Passed	Passed	No
286	Pos 1	63.77	Passed	Passed	No		Pos 2	67.17	Passed	Passed	No		Pos 3	64.04	Passed	Passed	No		Pos 4	70.14	Passed	Passed	No		4	66.28	3	63.77	70.14	4	66.28	3	63.77	36.23	70.14	29.86	4	66.28	33.72	1	3	63.77	70.14	Pos 1	94.33	Passed	Passed	No
287	Pos 1	78.64	Passed	Passed	No		Pos 2	81.62	Passed	Passed	No		Pos 3	78.31	Passed	Passed	No		Pos 4	83.47	Passed	Passed	No		4	80.51	2.47	78.31	83.47	4	80.51	2.47	78.31	21.69	83.47	16.53	4	80.51	19.49	0	2.47	78.31	83.47	Pos 1	94.63	Passed	Passed	No
288	Pos 1	68.7	Passed	Passed	No		Pos 2	72.87	Passed	Passed	No		Pos 3	70.04	Passed	Passed	No		Pos 4	77.79	Passed	Passed	No		4	72.35	4.02	68.7	77.79	4	72.35	4.02	68.7	31.3	77.79	22.21	4	72.35	27.65	0	4.02	68.7	77.79	Pos 1	94.98	Passed	Passed	No
289	Pos 1	80.81	Passed	Passed	No		Pos 2	85.06	Passed	Passed	No		Pos 3	93.31	Check	Check	No	Uncertain due to possible dispensation error at dispensation: 9.	Pos 4	100	Check	Check	No	Uncertain due to possible dispensation error at dispensation: 9.	4	89.8	8.56	80.81	100	4	89.8	8.56	80.81	19.19	100	0	2	82.94	17.06	0	3.01	80.81	85.06	Pos 1	95.76	Passed	Passed	No
290	Pos 1	63.22	Passed	Passed	No		Pos 2	65.56	Passed	Passed	No		Pos 3	60.62	Passed	Passed	No		Pos 4	69.15	Passed	Passed	No		4	64.64	3.62	60.62	69.15	4	64.64	3.62	60.62	39.38	69.15	30.85	4	64.64	35.36	1	3.62	60.62	69.15	Pos 1	92.75	Passed	Passed	No
291	Pos 1	62.41	Passed	Passed	No		Pos 2	67.27	Passed	Passed	No		Pos 3	62.84	Passed	Passed	No		Pos 4	64.48	Passed	Passed	No		4	64.25	2.2	62.41	67.27	4	64.25	2.2	62.41	37.59	67.27	32.73	4	64.25	35.75	1	2.2	62.41	67.27	Pos 1	97.28	Passed	Passed	No
292	Pos 1	84.58	Passed	Passed	No		Pos 2	89.5	Passed	Passed	No		Pos 3	86.89	Passed	Passed	No		Pos 4	92.78	Passed	Passed	No		4	88.44	3.52	84.58	92.78	4	88.44	3.52	84.58	15.42	92.78	7.22	4	88.44	11.56	0	3.52	84.58	92.78	Pos 1	97.47	Passed	Passed	No
293	Pos 1	84.42	Passed	Passed	No		Pos 2	89.97	Passed	Passed	No		Pos 3	85.63	Passed	Passed	No		Pos 4	87.81	Passed	Passed	No		4	86.96	2.45	84.42	89.97	4	86.96	2.45	84.42	15.58	89.97	10.03	4	86.96	13.04	0	2.45	84.42	89.97	Pos 1	97.98	Passed	Passed	No
294	Pos 1	36.36	Passed	Passed	No		Pos 2	35.9	Passed	Passed	No		Pos 3	37.21	Passed	Passed	No		Pos 4	40.44	Passed	Passed	No		4	37.48	2.05	35.9	40.44	4	37.48	2.05	35.9	64.1	40.44	59.56	4	37.48	62.52	1	2.05	35.9	40.44	Pos 1	95.91	Passed	Passed	No
295	Pos 1	65.54	Passed	Passed	No		Pos 2	69.53	Passed	Passed	No		Pos 3	66.41	Passed	Passed	No		Pos 4	70.02	Passed	Passed	No		4	67.88	2.23	65.54	70.02	4	67.88	2.23	65.54	34.46	70.02	29.98	4	67.88	32.12	0	2.23	65.54	70.02	Pos 1	97.47	Passed	Passed	No
296	Pos 1	71.01	Passed	Passed	No		Pos 2	80.32	Passed	Passed	No		Pos 3	73.32	Passed	Passed	No		Pos 4	81.17	Passed	Passed	No		4	76.46	5.05	71.01	81.17	4	76.46	5.05	71.01	28.99	81.17	18.83	4	76.46	23.54	0	5.05	71.01	81.17	Pos 1	92.14	Passed	Passed	No
297	Pos 1	79.3	Passed	Passed	No		Pos 2	81.84	Passed	Passed	No		Pos 3	78.46	Passed	Passed	No		Pos 4	82.12	Passed	Passed	No		4	80.43	1.83	78.46	82.12	4	80.43	1.83	78.46	21.54	82.12	17.88	4	80.43	19.57	0	1.83	78.46	82.12	Pos 1	96.84	Passed	Passed	No
298	Pos 1	67.88	Passed	Passed	No		Pos 2	66.51	Passed	Passed	No		Pos 3	68.37	Passed	Passed	No		Pos 4	71.9	Passed	Passed	No		4	68.67	2.3	66.51	71.9	4	68.67	2.3	66.51	33.49	71.9	28.1	4	68.67	31.33	0	2.3	66.51	71.9	Pos 1	96.56	Passed	Passed	No
299	Pos 1	77.51	Passed	Passed	No		Pos 2	78.72	Passed	Passed	No		Pos 3	78.18	Passed	Passed	No		Pos 4	83.15	Passed	Passed	No		4	79.39	2.56	77.51	83.15	4	79.39	2.56	77.51	22.49	83.15	16.85	4	79.39	20.61	0	2.56	77.51	83.15	Pos 1	95.15	Passed	Passed	No
300	Pos 1	74.77	Passed	Passed	No		Pos 2	77.63	Passed	Passed	No		Pos 3	76.01	Passed	Passed	No		Pos 4	81.97	Passed	Passed	No		4	77.6	3.14	74.77	81.97	4	77.6	3.14	74.77	25.23	81.97	18.03	4	77.6	22.4	0	3.14	74.77	81.97	Pos 1	93.32	Passed	Passed	No
301	Pos 1	68.73	Passed	Passed	No		Pos 2	70.59	Passed	Passed	No		Pos 3	68.92	Passed	Passed	No		Pos 4	76.53	Passed	Passed	No		4	71.19	3.66	68.73	76.53	4	71.19	3.66	68.73	31.27	76.53	23.47	4	71.19	28.81	0	3.66	68.73	76.53	Pos 1	100	Passed	Passed	No
302	Pos 1	67.47	Passed	Passed	No		Pos 2	65.07	Passed	Passed	No		Pos 3	65.2	Passed	Passed	No		Pos 4	70.28	Passed	Passed	No		4	67.01	2.45	65.07	70.28	4	67.01	2.45	65.07	34.93	70.28	29.72	4	67.01	32.99	1	2.45	65.07	70.28	Pos 1	93.05	Passed	Passed	No
303	Pos 1	72.75	Passed	Passed	No		Pos 2	69.4	Passed	Passed	No		Pos 3	72.41	Passed	Passed	No		Pos 4	73.34	Passed	Passed	No		4	71.98	1.76	69.4	73.34	4	71.98	1.76	69.4	30.6	73.34	26.66	4	71.98	28.02	0	1.76	69.4	73.34	Pos 1	93.55	Passed	Passed	No
304	Pos 1	69.19	Passed	Passed	No		Pos 2	67.89	Passed	Passed	No		Pos 3	68.02	Passed	Passed	No		Pos 4	69.63	Passed	Passed	No		4	68.68	0.86	67.89	69.63	4	68.68	0.86	67.89	32.11	69.63	30.37	4	68.68	31.32	0	0.86	67.89	69.63	Pos 1	94.6	Passed	Passed	No
305	Pos 1	73.49	Passed	Passed	No		Pos 2	78.17	Passed	Passed	No		Pos 3	73.61	Passed	Passed	No		Pos 4	77.49	Passed	Passed	No		4	75.69	2.49	73.49	78.17	4	75.69	2.49	73.49	26.51	78.17	21.83	4	75.69	24.31	0	2.49	73.49	78.17	Pos 1	98.27	Passed	Passed	No
306	Pos 1	71.59	Passed	Passed	No		Pos 2	73.22	Passed	Passed	No		Pos 3	70.95	Passed	Passed	No		Pos 4	78.05	Passed	Passed	No		4	73.45	3.21	70.95	78.05	4	73.45	3.21	70.95	29.05	78.05	21.95	4	73.45	26.55	0	3.21	70.95	78.05	Pos 1	93.45	Passed	Passed	No
307	Pos 1	69.78	Passed	Passed	No		Pos 2	70.81	Passed	Passed	No		Pos 3	68.2	Passed	Passed	No		Pos 4	72.26	Passed	Passed	No		4	70.26	1.71	68.2	72.26	4	70.26	1.71	68.2	31.8	72.26	27.74	4	70.26	29.74	0	1.71	68.2	72.26	Pos 1	95.61	Passed	Passed	No
308	Pos 1	75.01	Passed	Passed	No		Pos 2	74.67	Passed	Passed	No		Pos 3	75.57	Passed	Passed	No		Pos 4	79.87	Passed	Passed	No		4	76.28	2.42	74.67	79.87	4	76.28	2.42	74.67	25.33	79.87	20.13	4	76.28	23.72	0	2.42	74.67	79.87	Pos 1	95.08	Passed	Passed	No
309	Pos 1	65.66	Passed	Passed	No		Pos 2	65.21	Passed	Passed	No		Pos 3	64.62	Passed	Passed	No		Pos 4	66.34	Passed	Passed	No		4	65.46	0.73	64.62	66.34	4	65.46	0.73	64.62	35.38	66.34	33.66	4	65.46	34.54	1	0.73	64.62	66.34	Pos 1	98.22	Passed	Passed	No
310	Pos 1	55.5	Passed	Passed	No		Pos 2	56.55	Passed	Passed	No		Pos 3	55.32	Passed	Passed	No		Pos 4	51.21	Passed	Passed	No		4	54.65	2.35	51.21	56.55	4	54.65	2.35	51.21	48.79	56.55	43.45	4	54.65	45.35	1	2.35	51.21	56.55	Pos 1	95.14	Passed	Passed	No
311	Pos 1	65.08	Passed	Passed	No		Pos 2	64.37	Passed	Passed	No		Pos 3	63.05	Passed	Passed	No		Pos 4	68.45	Passed	Passed	No		4	65.24	2.3	63.05	68.45	4	65.24	2.3	63.05	36.95	68.45	31.55	4	65.24	34.76	1	2.3	63.05	68.45	Pos 1	94.75	Passed	Passed	No
312	Pos 1	69.44	Passed	Passed	No		Pos 2	69.26	Passed	Passed	No		Pos 3	63.91	Passed	Passed	No		Pos 4	73.27	Passed	Passed	No		4	68.97	3.85	63.91	73.27	4	68.97	3.85	63.91	36.09	73.27	26.73	4	68.97	31.03	0	3.85	63.91	73.27	Pos 1	98.95	Passed	Passed	No
313	Pos 1	65.87	Passed	Passed	No		Pos 2	70.36	Passed	Passed	No		Pos 3	64.98	Passed	Passed	No		Pos 4	71.77	Passed	Passed	No		4	68.25	3.33	64.98	71.77	4	68.25	3.33	64.98	35.02	71.77	28.23	4	68.25	31.75	0	3.33	64.98	71.77	Pos 1	93.39	Passed	Passed	No
314	Pos 1	63.05	Passed	Passed	No		Pos 2	66.57	Passed	Passed	No		Pos 3	65.37	Passed	Passed	No		Pos 4	69.91	Passed	Passed	No		4	66.23	2.86	63.05	69.91	4	66.23	2.86	63.05	36.95	69.91	30.09	4	66.23	33.77	1	2.86	63.05	69.91	Pos 1	93.9	Passed	Passed	No
315	Pos 1	75.37	Passed	Passed	No		Pos 2	73.61	Passed	Passed	No		Pos 3	74.45	Passed	Passed	No		Pos 4	77.56	Passed	Passed	No		4	75.25	1.7	73.61	77.56	4	75.25	1.7	73.61	26.39	77.56	22.44	4	75.25	24.75	0	1.7	73.61	77.56	Pos 1	94.29	Passed	Passed	No
316	Pos 1	77.73	Passed	Passed	No		Pos 2	78.83	Passed	Passed	No		Pos 3	77.58	Passed	Passed	No		Pos 4	82.75	Passed	Passed	No		4	79.22	2.42	77.58	82.75	4	79.22	2.42	77.58	22.42	82.75	17.25	4	79.22	20.78	0	2.42	77.58	82.75	Pos 1	97.73	Passed	Passed	No
317	Pos 1	74.84	Passed	Passed	No		Pos 2	79.77	Passed	Passed	No		Pos 3	74.75	Passed	Passed	No		Pos 4	79.29	Passed	Passed	No		4	77.16	2.74	74.75	79.77	4	77.16	2.74	74.75	25.25	79.77	20.23	4	77.16	22.84	0	2.74	74.75	79.77	Pos 1	94.03	Passed	Passed	No
318	Pos 1	51.35	Passed	Passed	No		Pos 2	48.68	Passed	Passed	No		Pos 3	50.08	Passed	Passed	No		Pos 4	50.79	Passed	Passed	No		4	50.23	1.15	48.68	51.35	4	50.23	1.15	48.68	51.32	51.35	48.65	4	50.23	49.77	1	1.15	48.68	51.35	Pos 1	92.91	Passed	Passed	No
319	Pos 1	71.71	Passed	Passed	No		Pos 2	74.28	Passed	Passed	No		Pos 3	70.53	Passed	Passed	No		Pos 4	75.2	Passed	Passed	No		4	72.93	2.18	70.53	75.2	4	72.93	2.18	70.53	29.47	75.2	24.8	4	72.93	27.07	0	2.18	70.53	75.2	Pos 1	96.54	Passed	Passed	No
320	Pos 1	80.6	Passed	Passed	No		Pos 2	81.96	Check	Check	No	Uncertain due to possible dispensation error at dispensation: 7.	Pos 3	78.25	Check	Check	No	Uncertain due to possible dispensation error at dispensation: 7, 9.	Pos 4	79.46	Check	Check	No	Uncertain due to possible dispensation error at dispensation: 7, 9, 20.	4	80.07	1.59	78.25	81.96	4	80.07	1.59	78.25	21.75	81.96	18.04	1	80.6	19.4	0	0	80.6	80.6	Pos 1	97.47	Passed	Passed	No
321	Pos 1	47.76	Passed	Passed	No		Pos 2	50.4	Passed	Passed	No		Pos 3	48.24	Passed	Passed	No		Pos 4	52.29	Passed	Passed	No		4	49.67	2.09	47.76	52.29	4	49.67	2.09	47.76	52.24	52.29	47.71	4	49.67	50.33	1	2.09	47.76	52.29	Pos 1	93.04	Passed	Passed	No
322	Pos 1	67.79	Passed	Passed	No		Pos 2	66.19	Passed	Passed	No		Pos 3	69.02	Passed	Passed	No		Pos 4	70.62	Passed	Passed	No		4	68.41	1.88	66.19	70.62	4	68.41	1.88	66.19	33.81	70.62	29.38	4	68.41	31.59	0	1.88	66.19	70.62	Pos 1	93.26	Passed	Passed	No
323	Pos 1	59.65	Passed	Passed	No		Pos 2	58.94	Passed	Passed	No		Pos 3	57.85	Passed	Passed	No		Pos 4	63.28	Passed	Passed	No		4	59.93	2.35	57.85	63.28	4	59.93	2.35	57.85	42.15	63.28	36.72	4	59.93	40.07	1	2.35	57.85	63.28	Pos 1	94.07	Passed	Passed	No
324	Pos 1	64.07	Passed	Passed	No		Pos 2	67.79	Passed	Passed	No		Pos 3	62.08	Passed	Passed	No		Pos 4	74.25	Passed	Passed	No		4	67.05	5.35	62.08	74.25	4	67.05	5.35	62.08	37.92	74.25	25.75	4	67.05	32.95	1	5.35	62.08	74.25	Pos 1	92.7	Passed	Passed	No
325	Pos 1	65.51	Passed	Passed	No		Pos 2	67.01	Passed	Passed	No		Pos 3	66.12	Passed	Passed	No		Pos 4	72.53	Passed	Passed	No		4	67.79	3.22	65.51	72.53	4	67.79	3.22	65.51	34.49	72.53	27.47	4	67.79	32.21	0	3.22	65.51	72.53	Pos 1	90.95	Passed	Passed	No
326	Pos 1	72.68	Passed	Passed	No		Pos 2	73.95	Passed	Passed	No		Pos 3	73.3	Passed	Passed	No		Pos 4	77.11	Passed	Passed	No		4	74.26	1.97	72.68	77.11	4	74.26	1.97	72.68	27.32	77.11	22.89	4	74.26	25.74	0	1.97	72.68	77.11	Pos 1	95.28	Passed	Passed	No
327	Pos 1	76.41	Passed	Passed	No		Pos 2	74.83	Passed	Passed	No		Pos 3	75.82	Passed	Passed	No		Pos 4	79.21	Passed	Passed	No		4	76.57	1.88	74.83	79.21	4	76.57	1.88	74.83	25.17	79.21	20.79	4	76.57	23.43	0	1.88	74.83	79.21	Pos 1	93.86	Passed	Passed	No
328	Pos 1	54.93	Passed	Passed	No		Pos 2	55.14	Passed	Passed	No		Pos 3	54.02	Passed	Passed	No		Pos 4	57.63	Passed	Passed	No		4	55.43	1.55	54.02	57.63	4	55.43	1.55	54.02	45.98	57.63	42.37	4	55.43	44.57	1	1.55	54.02	57.63	Pos 1	94.84	Passed	Passed	No
329	Pos 1	65.49	Passed	Passed	No		Pos 2	67.48	Passed	Passed	No		Pos 3	65.41	Passed	Passed	No		Pos 4	69.36	Passed	Passed	No		4	66.94	1.88	65.41	69.36	4	66.94	1.88	65.41	34.59	69.36	30.64	4	66.94	33.06	1	1.88	65.41	69.36	Pos 1	91.48	Passed	Passed	No
330	Pos 1	60.05	Passed	Passed	No		Pos 2	65.16	Passed	Passed	No		Pos 3	60.95	Passed	Passed	No		Pos 4	65.53	Passed	Passed	No		4	62.92	2.83	60.05	65.53	4	62.92	2.83	60.05	39.95	65.53	34.47	4	62.92	37.08	1	2.83	60.05	65.53	Pos 1	94.68	Passed	Passed	No
331	Pos 1	71.25	Passed	Passed	No		Pos 2	70.97	Passed	Passed	No		Pos 3	70.97	Passed	Passed	No		Pos 4	73.56	Passed	Passed	No		4	71.69	1.26	70.97	73.56	4	71.69	1.26	70.97	29.03	73.56	26.44	4	71.69	28.31	0	1.26	70.97	73.56	Pos 1	93.2	Passed	Passed	No
332	Pos 1	64.82	Passed	Passed	No		Pos 2	63.96	Passed	Passed	No		Pos 3	63.66	Passed	Passed	No		Pos 4	65.76	Passed	Passed	No		4	64.55	0.94	63.66	65.76	4	64.55	0.94	63.66	36.34	65.76	34.24	4	64.55	35.45	1	0.94	63.66	65.76	Pos 1	95.27	Passed	Passed	No
333	Pos 1	69.26	Passed	Passed	No		Pos 2	72.87	Passed	Passed	No		Pos 3	70.29	Passed	Passed	No		Pos 4	74.48	Passed	Passed	No		4	71.73	2.38	69.26	74.48	4	71.73	2.38	69.26	30.74	74.48	25.52	4	71.73	28.27	0	2.38	69.26	74.48	Pos 1	93.71	Passed	Passed	No
334	Pos 1	68.76	Passed	Passed	No		Pos 2	73.01	Passed	Passed	No		Pos 3	69.6	Passed	Passed	No		Pos 4	73.87	Passed	Passed	No		4	71.31	2.51	68.76	73.87	4	71.31	2.51	68.76	31.24	73.87	26.13	4	71.31	28.69	0	2.51	68.76	73.87	Pos 1	98.5	Passed	Passed	No
335	Pos 1	62.19	Passed	Passed	No		Pos 2	69.13	Passed	Passed	No		Pos 3	64.49	Passed	Passed	No		Pos 4	66.83	Passed	Passed	No		4	65.66	2.99	62.19	69.13	4	65.66	2.99	62.19	37.81	69.13	30.87	4	65.66	34.34	1	2.99	62.19	69.13	Pos 1	93.81	Passed	Passed	No
336	Pos 1	73.14	Passed	Passed	No		Pos 2	72.58	Passed	Passed	No		Pos 3	73.55	Passed	Passed	No		Pos 4	74.72	Passed	Passed	No		4	73.5	0.91	72.58	74.72	4	73.5	0.91	72.58	27.42	74.72	25.28	4	73.5	26.5	0	0.91	72.58	74.72	Pos 1	96.8	Passed	Passed	No
337	Pos 1	47.23	Passed	Passed	No		Pos 2	46.79	Passed	Passed	No		Pos 3	46.36	Passed	Passed	No		Pos 4	48.26	Passed	Passed	No		4	47.16	0.81	46.36	48.26	4	47.16	0.81	46.36	53.64	48.26	51.74	4	47.16	52.84	1	0.81	46.36	48.26	Pos 1	96.9	Passed	Passed	No
338	Pos 1	68.79	Passed	Passed	No		Pos 2	71.36	Passed	Passed	No		Pos 3	69.67	Passed	Passed	No		Pos 4	70.57	Passed	Passed	No		4	70.1	1.11	68.79	71.36	4	70.1	1.11	68.79	31.21	71.36	28.64	4	70.1	29.9	0	1.11	68.79	71.36	Pos 1	95.44	Passed	Passed	No
339	Pos 1	59.35	Passed	Passed	No		Pos 2	64.78	Passed	Passed	No		Pos 3	59.74	Passed	Passed	No		Pos 4	62.94	Passed	Passed	No		4	61.7	2.61	59.35	64.78	4	61.7	2.61	59.35	40.65	64.78	35.22	4	61.7	38.3	1	2.61	59.35	64.78	Pos 1	93.84	Passed	Passed	No
340	Pos 1	43.63	Passed	Passed	No		Pos 2	48.73	Passed	Passed	No		Pos 3	45.04	Passed	Passed	No		Pos 4	51.63	Passed	Passed	No		4	47.26	3.62	43.63	51.63	4	47.26	3.62	43.63	56.37	51.63	48.37	4	47.26	52.74	1	3.62	43.63	51.63	Pos 1	96.25	Passed	Passed	No
341	Pos 1	52.63	Passed	Passed	No		Pos 2	57.49	Passed	Passed	No		Pos 3	54.07	Passed	Passed	No		Pos 4	60.98	Passed	Passed	No		4	56.29	3.73	52.63	60.98	4	56.29	3.73	52.63	47.37	60.98	39.02	4	56.29	43.71	1	3.73	52.63	60.98	Pos 1	95.05	Passed	Passed	No
342	Pos 1	46.98	Passed	Passed	No		Pos 2	48.06	Passed	Passed	No		Pos 3	45.61	Passed	Passed	No		Pos 4	49.78	Passed	Passed	No		4	47.61	1.76	45.61	49.78	4	47.61	1.76	45.61	54.39	49.78	50.22	4	47.61	52.39	1	1.76	45.61	49.78	Pos 1	93.09	Passed	Passed	No
343	Pos 1	35.71	Passed	Passed	No		Pos 2	33.45	Passed	Passed	No		Pos 3	33.9	Passed	Passed	No		Pos 4	35.56	Passed	Passed	No		4	34.66	1.15	33.45	35.71	4	34.66	1.15	33.45	66.55	35.71	64.29	4	34.66	65.34	1	1.15	33.45	35.71	Pos 1	86.58	Passed	Passed	No
344	Pos 1	76.45	Passed	Passed	No		Pos 2	77.9	Passed	Passed	No		Pos 3	75.2	Passed	Passed	No		Pos 4	82.14	Passed	Passed	No		4	77.92	3.02	75.2	82.14	4	77.92	3.02	75.2	24.8	82.14	17.86	4	77.92	22.08	0	3.02	75.2	82.14	Pos 1	93.8	Passed	Passed	No
345	Pos 1	58.63	Passed	Passed	No		Pos 2	60.29	Passed	Passed	No		Pos 3	57.68	Passed	Passed	No		Pos 4	61.7	Passed	Passed	No		4	59.58	1.78	57.68	61.7	4	59.58	1.78	57.68	42.32	61.7	38.3	4	59.58	40.42	1	1.78	57.68	61.7	Pos 1	93.25	Passed	Passed	No
346	Pos 1	43.83	Passed	Passed	No		Pos 2	48.74	Passed	Passed	No		Pos 3	43.27	Passed	Passed	No		Pos 4	48.34	Passed	Passed	No		4	46.05	2.89	43.27	48.74	4	46.05	2.89	43.27	56.73	48.74	51.26	4	46.05	53.95	1	2.89	43.27	48.74	Pos 1	92.28	Passed	Passed	No
347	Pos 1	50.73	Passed	Passed	No		Pos 2	54.24	Passed	Passed	No		Pos 3	51.68	Passed	Passed	No		Pos 4	54.29	Passed	Passed	No		4	52.74	1.81	50.73	54.29	4	52.74	1.81	50.73	49.27	54.29	45.71	4	52.74	47.26	1	1.81	50.73	54.29	Pos 1	93.85	Passed	Passed	No
348	Pos 1	53.62	Passed	Passed	No		Pos 2	53.23	Passed	Passed	No		Pos 3	50.51	Passed	Passed	No		Pos 4	56.32	Passed	Passed	No		4	53.42	2.38	50.51	56.32	4	53.42	2.38	50.51	49.49	56.32	43.68	4	53.42	46.58	1	2.38	50.51	56.32	Pos 1	90.49	Passed	Passed	No
349	Pos 1	60.23	Passed	Passed	No		Pos 2	62.86	Passed	Passed	No		Pos 3	60.23	Passed	Passed	No		Pos 4	65.18	Passed	Passed	No		4	62.13	2.38	60.23	65.18	4	62.13	2.38	60.23	39.77	65.18	34.82	4	62.13	37.87	1	2.38	60.23	65.18	Pos 1	92.1	Passed	Passed	No
350	Pos 1	63.49	Passed	Passed	No		Pos 2	65.13	Passed	Passed	No		Pos 3	63.06	Passed	Passed	No		Pos 4	67.45	Passed	Passed	No		4	64.78	1.99	63.06	67.45	4	64.78	1.99	63.06	36.94	67.45	32.55	4	64.78	35.22	1	1.99	63.06	67.45	Pos 1	94.08	Passed	Passed	No
351	Pos 1	75.14	Passed	Passed	No		Pos 2	82.07	Passed	Passed	No		Pos 3	75.4	Passed	Passed	No		Pos 4	82.39	Passed	Passed	No		4	78.75	4.02	75.14	82.39	4	78.75	4.02	75.14	24.86	82.39	17.61	4	78.75	21.25	0	4.02	75.14	82.39	Pos 1	95.78	Passed	Passed	No
352	Pos 1	44.75	Passed	Passed	No		Pos 2	44.5	Passed	Passed	No		Pos 3	41.61	Passed	Passed	No		Pos 4	46.02	Passed	Passed	No		4	44.22	1.86	41.61	46.02	4	44.22	1.86	41.61	58.39	46.02	53.98	4	44.22	55.78	1	1.86	41.61	46.02	Pos 1	94.29	Passed	Passed	No
353	Pos 1	79.41	Passed	Passed	No		Pos 2	81.88	Passed	Passed	No		Pos 3	79.05	Passed	Passed	No		Pos 4	85.23	Passed	Passed	No		4	81.39	2.85	79.05	85.23	4	81.39	2.85	79.05	20.95	85.23	14.77	4	81.39	18.61	0	2.85	79.05	85.23	Pos 1	95.07	Passed	Passed	No
354	Pos 1	51.32	Passed	Passed	No		Pos 2	54.62	Passed	Passed	No		Pos 3	51.53	Passed	Passed	No		Pos 4	54.84	Passed	Passed	No		4	53.08	1.91	51.32	54.84	4	53.08	1.91	51.32	48.68	54.84	45.16	4	53.08	46.92	1	1.91	51.32	54.84	Pos 1	96.26	Passed	Passed	No
355	Pos 1	60.36	Passed	Passed	No		Pos 2	62.23	Passed	Passed	No		Pos 3	59.25	Passed	Passed	No		Pos 4	62.97	Passed	Passed	No		4	61.2	1.7	59.25	62.97	4	61.2	1.7	59.25	40.75	62.97	37.03	4	61.2	38.8	1	1.7	59.25	62.97	Pos 1	92.88	Passed	Passed	No
356	Pos 1	64.59	Passed	Passed	No		Pos 2	71.59	Passed	Passed	No		Pos 3	63.44	Passed	Passed	No		Pos 4	73.35	Passed	Passed	No		4	68.24	4.96	63.44	73.35	4	68.24	4.96	63.44	36.56	73.35	26.65	4	68.24	31.76	0	4.96	63.44	73.35	Pos 1	92.89	Passed	Passed	No
357	Pos 1	75.05	Passed	Passed	No		Pos 2	83.14	Passed	Passed	No		Pos 3	74.29	Passed	Passed	No		Pos 4	82.4	Passed	Passed	No		4	78.72	4.7	74.29	83.14	4	78.72	4.7	74.29	25.71	83.14	16.86	4	78.72	21.28	0	4.7	74.29	83.14	Pos 1	95.07	Passed	Passed	No
358	Pos 1	58.12	Passed	Passed	No		Pos 2	57.46	Passed	Passed	No		Pos 3	55.11	Passed	Passed	No		Pos 4	58.99	Passed	Passed	No		4	57.42	1.66	55.11	58.99	4	57.42	1.66	55.11	44.89	58.99	41.01	4	57.42	42.58	1	1.66	55.11	58.99	Pos 1	94.01	Passed	Passed	No
359	Pos 1	63.85	Passed	Passed	No		Pos 2	63.96	Passed	Passed	No		Pos 3	61.48	Passed	Passed	No		Pos 4	64.79	Passed	Passed	No		4	63.52	1.42	61.48	64.79	4	63.52	1.42	61.48	38.52	64.79	35.21	4	63.52	36.48	1	1.42	61.48	64.79	Pos 1	93.84	Passed	Passed	No
360	Pos 1	56.05	Passed	Passed	No		Pos 2	60.72	Passed	Passed	No		Pos 3	56.3	Passed	Passed	No		Pos 4	63.24	Passed	Passed	No		4	59.08	3.51	56.05	63.24	4	59.08	3.51	56.05	43.95	63.24	36.76	4	59.08	40.92	1	3.51	56.05	63.24	Pos 1	92.53	Passed	Passed	No
361	Pos 1	58.06	Passed	Passed	No		Pos 2	57.28	Passed	Passed	No		Pos 3	57.72	Passed	Passed	No		Pos 4	60.58	Passed	Passed	No		4	58.41	1.48	57.28	60.58	4	58.41	1.48	57.28	42.72	60.58	39.42	4	58.41	41.59	1	1.48	57.28	60.58	Pos 1	92.94	Passed	Passed	No
362	Pos 1	73.56	Passed	Passed	No		Pos 2	76.3	Passed	Passed	No		Pos 3	74.39	Passed	Passed	No		Pos 4	75.94	Passed	Passed	No		4	75.05	1.29	73.56	76.3	4	75.05	1.29	73.56	26.44	76.3	23.7	4	75.05	24.95	0	1.29	73.56	76.3	Pos 1	93.47	Passed	Passed	No
363	Pos 1	58.13	Passed	Passed	No		Pos 2	60.52	Passed	Passed	No		Pos 3	59.4	Passed	Passed	No		Pos 4	64.58	Passed	Passed	No		4	60.66	2.79	58.13	64.58	4	60.66	2.79	58.13	41.87	64.58	35.42	4	60.66	39.34	1	2.79	58.13	64.58	Pos 1	94.31	Passed	Passed	No
364	Pos 1	69.32	Passed	Passed	No		Pos 2	72.68	Passed	Passed	No		Pos 3	67.43	Passed	Passed	No		Pos 4	73.09	Passed	Passed	No		4	70.63	2.72	67.43	73.09	4	70.63	2.72	67.43	32.57	73.09	26.91	4	70.63	29.37	0	2.72	67.43	73.09	Pos 1	94.98	Passed	Passed	No
365	Pos 1	56.2	Passed	Passed	No		Pos 2	62.28	Passed	Passed	No		Pos 3	56.11	Passed	Passed	No		Pos 4	61.82	Passed	Passed	No		4	59.1	3.41	56.11	62.28	4	59.1	3.41	56.11	43.89	62.28	37.72	4	59.1	40.9	1	3.41	56.11	62.28	Pos 1	93.68	Passed	Passed	No
366	Pos 1	68.41	Passed	Passed	No		Pos 2	73.55	Passed	Passed	No		Pos 3	66.99	Passed	Passed	No		Pos 4	74.85	Passed	Passed	No		4	70.95	3.83	66.99	74.85	4	70.95	3.83	66.99	33.01	74.85	25.15	4	70.95	29.05	0	3.83	66.99	74.85	Pos 1	96.68	Passed	Passed	No
367	Pos 1	70.18	Passed	Passed	No		Pos 2	76.27	Passed	Passed	No		Pos 3	72.02	Passed	Passed	No		Pos 4	76.7	Passed	Passed	No		4	73.79	3.2	70.18	76.7	4	73.79	3.2	70.18	29.82	76.7	23.3	4	73.79	26.21	0	3.2	70.18	76.7	Pos 1	97.76	Passed	Passed	No
368	Pos 1	53.69	Passed	Passed	No		Pos 2	60.54	Passed	Passed	No		Pos 3	55.27	Passed	Passed	No		Pos 4	58.04	Passed	Passed	No		4	56.89	3.03	53.69	60.54	4	56.89	3.03	53.69	46.31	60.54	39.46	4	56.89	43.11	1	3.03	53.69	60.54	Pos 1	93.72	Passed	Passed	No
369	Pos 1	58.53	Passed	Passed	No		Pos 2	58.68	Passed	Passed	No		Pos 3	56.79	Passed	Passed	No		Pos 4	60.53	Passed	Passed	No		4	58.63	1.53	56.79	60.53	4	58.63	1.53	56.79	43.21	60.53	39.47	4	58.63	41.37	1	1.53	56.79	60.53	Pos 1	94.84	Passed	Passed	No
370	Pos 1	59.69	Passed	Passed	No		Pos 2	62.44	Passed	Passed	No		Pos 3	60.04	Passed	Passed	No		Pos 4	63.63	Passed	Passed	No		4	61.45	1.9	59.69	63.63	4	61.45	1.9	59.69	40.31	63.63	36.37	4	61.45	38.55	1	1.9	59.69	63.63	Pos 1	97.96	Passed	Passed	No
371	Pos 1	52.97	Passed	Passed	No		Pos 2	55.3	Passed	Passed	No		Pos 3	51.9	Passed	Passed	No		Pos 4	55.54	Passed	Passed	No		4	53.93	1.78	51.9	55.54	4	53.93	1.78	51.9	48.1	55.54	44.46	4	53.93	46.07	1	1.78	51.9	55.54	Pos 1	95.15	Passed	Passed	No
372	Pos 1	61.25	Passed	Passed	No		Pos 2	64.91	Passed	Passed	No		Pos 3	62.17	Passed	Passed	No		Pos 4	66.45	Passed	Passed	No		4	63.7	2.41	61.25	66.45	4	63.7	2.41	61.25	38.75	66.45	33.55	4	63.7	36.3	1	2.41	61.25	66.45	Pos 1	93.06	Passed	Passed	No
373	Pos 1	66.1	Passed	Passed	No		Pos 2	70.9	Passed	Passed	No		Pos 3	65.24	Passed	Passed	No		Pos 4	71.73	Passed	Passed	No		4	68.49	3.3	65.24	71.73	4	68.49	3.3	65.24	34.76	71.73	28.27	4	68.49	31.51	0	3.3	65.24	71.73	Pos 1	96.14	Passed	Passed	No
374	Pos 1	63.61	Passed	Passed	No		Pos 2	65.44	Passed	Passed	No		Pos 3	64.01	Passed	Passed	No		Pos 4	69.67	Passed	Passed	No		4	65.68	2.77	63.61	69.67	4	65.68	2.77	63.61	36.39	69.67	30.33	4	65.68	34.32	1	2.77	63.61	69.67	Pos 1	94.54	Passed	Passed	No
375	Pos 1	42.67	Passed	Passed	No		Pos 2	40.78	Passed	Passed	No		Pos 3	42	Passed	Passed	No		Pos 4	47.46	Passed	Passed	No		4	43.23	2.93	40.78	47.46	4	43.23	2.93	40.78	59.22	47.46	52.54	4	43.23	56.77	1	2.93	40.78	47.46	Pos 1	92.51	Passed	Passed	No
376	Pos 1	63.29	Passed	Passed	No		Pos 2	66.11	Passed	Passed	No		Pos 3	64.18	Passed	Passed	No		Pos 4	69.41	Passed	Passed	No		4	65.75	2.71	63.29	69.41	4	65.75	2.71	63.29	36.71	69.41	30.59	4	65.75	34.25	1	2.71	63.29	69.41	Pos 1	93.57	Passed	Passed	No
377	Pos 1	69.26	Passed	Passed	No		Pos 2	74.6	Passed	Passed	No		Pos 3	71.09	Passed	Passed	No		Pos 4	78.24	Passed	Passed	No		4	73.3	3.97	69.26	78.24	4	73.3	3.97	69.26	30.74	78.24	21.76	4	73.3	26.7	0	3.97	69.26	78.24	Pos 1	96.17	Passed	Passed	No
378	Pos 1	65.1	Passed	Passed	No		Pos 2	69.8	Passed	Passed	No		Pos 3	64.48	Passed	Passed	No		Pos 4	66.51	Passed	Passed	No		4	66.47	2.38	64.48	69.8	4	66.47	2.38	64.48	35.52	69.8	30.2	4	66.47	33.53	1	2.38	64.48	69.8	Pos 1	100	Passed	Passed	No
379	Pos 1	47.8	Passed	Passed	No		Pos 2	49.5	Passed	Passed	No		Pos 3	47.95	Passed	Passed	No		Pos 4	50.73	Passed	Passed	No		4	49	1.39	47.8	50.73	4	49	1.39	47.8	52.2	50.73	49.27	4	49	51	1	1.39	47.8	50.73	Pos 1	93.27	Passed	Passed	No
380	Pos 1	60.36	Passed	Passed	No		Pos 2	63.44	Passed	Passed	No		Pos 3	60.11	Passed	Passed	No		Pos 4	64.98	Passed	Passed	No		4	62.22	2.38	60.11	64.98	4	62.22	2.38	60.11	39.89	64.98	35.02	4	62.22	37.78	1	2.38	60.11	64.98	Pos 1	95.37	Passed	Passed	No
381	Pos 1	68.06	Passed	Passed	No		Pos 2	70.47	Passed	Passed	No		Pos 3	65.29	Passed	Passed	No		Pos 4	81.12	Passed	Passed	No		4	71.24	6.92	65.29	81.12	4	71.24	6.92	65.29	34.71	81.12	18.88	4	71.24	28.76	0	6.92	65.29	81.12	Pos 1	94.27	Passed	Passed	No
382	Pos 1	59.15	Passed	Passed	No		Pos 2	58.23	Passed	Passed	No		Pos 3	57.61	Passed	Passed	No		Pos 4	63.08	Passed	Passed	No		4	59.52	2.46	57.61	63.08	4	59.52	2.46	57.61	42.39	63.08	36.92	4	59.52	40.48	1	2.46	57.61	63.08	Pos 1	100	Passed	Passed	No
383	Pos 1	54.37	Passed	Passed	No		Pos 2	54.75	Passed	Passed	No		Pos 3	52.65	Passed	Passed	No		Pos 4	55.22	Passed	Passed	No		4	54.25	1.12	52.65	55.22	4	54.25	1.12	52.65	47.35	55.22	44.78	4	54.25	45.75	1	1.12	52.65	55.22	Pos 1	92.63	Passed	Passed	No
384	Pos 1	65.82	Passed	Passed	No		Pos 2	65.47	Passed	Passed	No		Pos 3	67.18	Passed	Passed	No		Pos 4	69.94	Passed	Passed	No		4	67.1	2.03	65.47	69.94	4	67.1	2.03	65.47	34.53	69.94	30.06	4	67.1	32.9	1	2.03	65.47	69.94	Pos 1	92.57	Passed	Passed	No
385	Pos 1	50.88	Passed	Passed	No		Pos 2	55.48	Passed	Passed	No		Pos 3	55.03	Passed	Passed	No		Pos 4	58.9	Passed	Passed	No		4	55.07	3.29	50.88	58.9	4	55.07	3.29	50.88	49.12	58.9	41.1	4	55.07	44.93	1	3.29	50.88	58.9	Pos 1	100	Passed	Passed	No
386	Pos 1	74.34	Passed	Passed	No		Pos 2	77.37	Passed	Passed	No		Pos 3	74.36	Passed	Passed	No		Pos 4	78.2	Passed	Passed	No		4	76.07	2.01	74.34	78.2	4	76.07	2.01	74.34	25.66	78.2	21.8	4	76.07	23.93	0	2.01	74.34	78.2	Pos 1	97.56	Passed	Passed	No
387	Pos 1	71.87	Passed	Passed	No		Pos 2	70.3	Passed	Passed	No		Pos 3	70.8	Passed	Passed	No		Pos 4	73.36	Passed	Passed	No		4	71.58	1.35	70.3	73.36	4	71.58	1.35	70.3	29.7	73.36	26.64	4	71.58	28.42	0	1.35	70.3	73.36	Pos 1	94.57	Passed	Passed	No
388	Pos 1	73.11	Passed	Passed	No		Pos 2	78.32	Passed	Passed	No		Pos 3	74.16	Passed	Passed	No		Pos 4	79.15	Passed	Passed	No		4	76.19	2.99	73.11	79.15	4	76.19	2.99	73.11	26.89	79.15	20.85	4	76.19	23.81	0	2.99	73.11	79.15	Pos 1	95.57	Passed	Passed	No
389	Pos 1	51.8	Passed	Passed	No		Pos 2	53.41	Passed	Passed	No		Pos 3	49.69	Passed	Passed	No		Pos 4	54.74	Passed	Passed	No		4	52.41	2.18	49.69	54.74	4	52.41	2.18	49.69	50.31	54.74	45.26	4	52.41	47.59	1	2.18	49.69	54.74	Pos 1	95.16	Passed	Passed	No
390	Pos 1	60.31	Passed	Passed	No		Pos 2	62.42	Passed	Passed	No		Pos 3	61.99	Passed	Passed	No		Pos 4	64.02	Passed	Passed	No		4	62.19	1.52	60.31	64.02	4	62.19	1.52	60.31	39.69	64.02	35.98	4	62.19	37.81	1	1.52	60.31	64.02	Pos 1	94.57	Passed	Passed	No
391	Pos 1	85.78	Passed	Passed	No		Pos 2	90.57	Passed	Passed	No		Pos 3	86.75	Passed	Passed	No		Pos 4	92.57	Passed	Passed	No		4	88.92	3.19	85.78	92.57	4	88.92	3.19	85.78	14.22	92.57	7.43	4	88.92	11.08	0	3.19	85.78	92.57	Pos 1	96.25	Passed	Passed	No
392	Pos 1	52.93	Passed	Passed	No		Pos 2	53.82	Passed	Passed	No		Pos 3	53.42	Passed	Passed	No		Pos 4	56.76	Passed	Passed	No		4	54.23	1.72	52.93	56.76	4	54.23	1.72	52.93	47.07	56.76	43.24	4	54.23	45.77	1	1.72	52.93	56.76	Pos 1	92.38	Passed	Passed	No
393	Pos 1	69.89	Passed	Passed	No		Pos 2	71.67	Passed	Passed	No		Pos 3	70.66	Passed	Passed	No		Pos 4	44.17	Passed	Passed	No		4	64.1	13.3	44.17	71.67	4	64.1	13.3	44.17	55.83	71.67	28.33	4	64.1	35.9	1	13.3	44.17	71.67	Pos 1	100	Passed	Passed	No
394	Pos 1	66.1	Passed	Passed	No		Pos 2	70.41	Passed	Passed	No		Pos 3	68.33	Passed	Passed	No		Pos 4	71.96	Passed	Passed	No		4	69.2	2.55	66.1	71.96	4	69.2	2.55	66.1	33.9	71.96	28.04	4	69.2	30.8	0	2.55	66.1	71.96	Pos 1	94.71	Passed	Passed	No
395	Pos 1	63.98	Passed	Passed	No		Pos 2	62.51	Passed	Passed	No		Pos 3	60.24	Passed	Passed	No		Pos 4	66.03	Passed	Passed	No		4	63.19	2.44	60.24	66.03	4	63.19	2.44	60.24	39.76	66.03	33.97	4	63.19	36.81	1	2.44	60.24	66.03	Pos 1	91.64	Passed	Passed	No
396	Pos 1	61.17	Passed	Passed	No		Pos 2	58.04	Passed	Passed	No		Pos 3	57.13	Passed	Passed	No		Pos 4	63.14	Passed	Passed	No		4	59.87	2.78	57.13	63.14	4	59.87	2.78	57.13	42.87	63.14	36.86	4	59.87	40.13	1	2.78	57.13	63.14	Pos 1	92	Passed	Passed	No
397	Pos 1	54.6	Passed	Passed	No		Pos 2	55.83	Passed	Passed	No		Pos 3	53.48	Passed	Passed	No		Pos 4	57.22	Passed	Passed	No		4	55.28	1.61	53.48	57.22	4	55.28	1.61	53.48	46.52	57.22	42.78	4	55.28	44.72	1	1.61	53.48	57.22	Pos 1	96.25	Passed	Passed	No
398	Pos 1	57.95	Passed	Passed	No		Pos 2	60.07	Passed	Passed	No		Pos 3	56.78	Passed	Passed	No		Pos 4	60.05	Passed	Passed	No		4	58.71	1.63	56.78	60.07	4	58.71	1.63	56.78	43.22	60.07	39.93	4	58.71	41.29	1	1.63	56.78	60.07	Pos 1	93.61	Passed	Passed	No
399	Pos 1	48.99	Passed	Passed	No		Pos 2	52.2	Passed	Passed	No		Pos 3	50.63	Passed	Passed	No		Pos 4	55.29	Passed	Passed	No		4	51.78	2.68	48.99	55.29	4	51.78	2.68	48.99	51.01	55.29	44.71	4	51.78	48.22	1	2.68	48.99	55.29	Pos 1	94.98	Passed	Passed	No
400	Pos 1	54.45	Passed	Passed	No		Pos 2	56.09	Passed	Passed	No		Pos 3	54.05	Passed	Passed	No		Pos 4	60.63	Passed	Passed	No		4	56.31	3.02	54.05	60.63	4	56.31	3.02	54.05	45.95	60.63	39.37	4	56.31	43.69	1	3.02	54.05	60.63	Pos 1	92.96	Passed	Passed	No
401	Pos 1	61.46	Passed	Passed	No		Pos 2	67.52	Passed	Passed	No		Pos 3	60.14	Passed	Passed	No		Pos 4	67.14	Passed	Passed	No		4	64.07	3.81	60.14	67.52	4	64.07	3.81	60.14	39.86	67.52	32.48	4	64.07	35.93	1	3.81	60.14	67.52	Pos 1	91.02	Passed	Passed	No
402	Pos 1	63.4	Passed	Passed	No		Pos 2	65.37	Passed	Passed	No		Pos 3	60.78	Passed	Passed	No		Pos 4	67.11	Passed	Passed	No		4	64.17	2.72	60.78	67.11	4	64.17	2.72	60.78	39.22	67.11	32.89	4	64.17	35.83	1	2.72	60.78	67.11	Pos 1	96.31	Passed	Passed	No
403	Pos 1	60.85	Passed	Passed	No		Pos 2	64.08	Passed	Passed	No		Pos 3	61.72	Passed	Passed	No		Pos 4	69.73	Passed	Passed	No		4	64.1	4	60.85	69.73	4	64.1	4	60.85	39.15	69.73	30.27	4	64.1	35.9	1	4	60.85	69.73	Pos 1	91.66	Passed	Passed	No
404	Pos 1	53.56	Passed	Passed	No		Pos 2	57.01	Passed	Passed	No		Pos 3	53.02	Passed	Passed	No		Pos 4	60.91	Passed	Passed	No		4	56.13	3.65	53.02	60.91	4	56.13	3.65	53.02	46.98	60.91	39.09	4	56.13	43.87	1	3.65	53.02	60.91	Pos 1	91.42	Passed	Passed	No
405	Pos 1	74.04	Passed	Passed	No		Pos 2	72.74	Passed	Passed	No		Pos 3	72.7	Passed	Passed	No		Pos 4	75.51	Passed	Passed	No		4	73.75	1.33	72.7	75.51	4	73.75	1.33	72.7	27.3	75.51	24.49	4	73.75	26.25	0	1.33	72.7	75.51	Pos 1	93.95	Passed	Passed	No
406	Pos 1	56.48	Passed	Passed	No		Pos 2	59.84	Passed	Passed	No		Pos 3	56.68	Passed	Passed	No		Pos 4	59.41	Passed	Passed	No		4	58.1	1.77	56.48	59.84	4	58.1	1.77	56.48	43.52	59.84	40.16	4	58.1	41.9	1	1.77	56.48	59.84	Pos 1	94.87	Passed	Passed	No
407	Pos 1	46.98	Passed	Passed	No		Pos 2	45.28	Passed	Passed	No		Pos 3	44.33	Passed	Passed	No		Pos 4	46.65	Passed	Passed	No		4	45.81	1.23	44.33	46.98	4	45.81	1.23	44.33	55.67	46.98	53.02	4	45.81	54.19	1	1.23	44.33	46.98	Pos 1	94.64	Passed	Passed	No
408	Pos 1	58.19	Passed	Passed	No		Pos 2	61.73	Passed	Passed	No		Pos 3	57.85	Passed	Passed	No		Pos 4	58.11	Passed	Passed	No		4	58.97	1.85	57.85	61.73	4	58.97	1.85	57.85	42.15	61.73	38.27	4	58.97	41.03	1	1.85	57.85	61.73	Pos 1	97.81	Passed	Passed	No
409	Pos 1	67.45	Passed	Passed	No		Pos 2	70.65	Passed	Passed	No		Pos 3	67.13	Passed	Passed	No		Pos 4	72.36	Passed	Passed	No		4	69.4	2.54	67.13	72.36	4	69.4	2.54	67.13	32.87	72.36	27.64	4	69.4	30.6	0	2.54	67.13	72.36	Pos 1	93.64	Passed	Passed	No
410	Pos 1	77.37	Passed	Passed	No		Pos 2	79.09	Passed	Passed	No		Pos 3	77.36	Passed	Passed	No		Pos 4	80.52	Passed	Passed	No		4	78.59	1.52	77.36	80.52	4	78.59	1.52	77.36	22.64	80.52	19.48	4	78.59	21.41	0	1.52	77.36	80.52	Pos 1	96.18	Passed	Passed	No
411	Pos 1	72.99	Passed	Passed	No		Pos 2	75.58	Passed	Passed	No		Pos 3	74.57	Passed	Passed	No		Pos 4	80.57	Passed	Passed	No		4	75.93	3.27	72.99	80.57	4	75.93	3.27	72.99	27.01	80.57	19.43	4	75.93	24.07	0	3.27	72.99	80.57	Pos 1	96.44	Passed	Passed	No
412	Pos 1	71.13	Passed	Passed	No		Pos 2	73.96	Passed	Passed	No		Pos 3	71.07	Passed	Passed	No		Pos 4	75.95	Passed	Passed	No		4	73.03	2.37	71.07	75.95	4	73.03	2.37	71.07	28.93	75.95	24.05	4	73.03	26.97	0	2.37	71.07	75.95	Pos 1	91.76	Passed	Passed	No
413	Pos 1	69.44	Passed	Passed	No		Pos 2	72.97	Passed	Passed	No		Pos 3	68.89	Passed	Passed	No		Pos 4	80.51	Passed	Passed	No		4	72.95	5.35	68.89	80.51	4	72.95	5.35	68.89	31.11	80.51	19.49	4	72.95	27.05	0	5.35	68.89	80.51	Pos 1	99.59	Passed	Passed	No
414	Pos 1	40.8	Passed	Passed	No		Pos 2	40.85	Passed	Passed	No		Pos 3	37.89	Passed	Passed	No		Pos 4	43.2	Passed	Passed	No		4	40.69	2.17	37.89	43.2	4	40.69	2.17	37.89	62.11	43.2	56.8	4	40.69	59.31	1	2.17	37.89	43.2	Pos 1	95.4	Passed	Passed	No
415	Pos 1	64.35	Passed	Passed	No		Pos 2	61.2	Passed	Passed	No		Pos 3	62.06	Passed	Passed	No		Pos 4	64.88	Passed	Passed	No		4	63.12	1.77	61.2	64.88	4	63.12	1.77	61.2	38.8	64.88	35.12	4	63.12	36.88	1	1.77	61.2	64.88	Pos 1	96.48	Passed	Passed	No
416	Pos 1	83.27	Passed	Passed	No		Pos 2	87.14	Passed	Passed	No		Pos 3	84.96	Passed	Passed	No		Pos 4	88.06	Passed	Passed	No		4	85.86	2.16	83.27	88.06	4	85.86	2.16	83.27	16.73	88.06	11.94	4	85.86	14.14	0	2.16	83.27	88.06	Pos 1	100	Passed	Passed	No
417	Pos 1	55.98	Passed	Passed	No		Pos 2	57.46	Passed	Passed	No		Pos 3	54.85	Passed	Passed	No		Pos 4	58.22	Passed	Passed	No		4	56.63	1.51	54.85	58.22	4	56.63	1.51	54.85	45.15	58.22	41.78	4	56.63	43.37	1	1.51	54.85	58.22	Pos 1	94.78	Passed	Passed	No
418	Pos 1	71.82	Passed	Passed	No		Pos 2	77.04	Passed	Passed	No		Pos 3	71.08	Passed	Passed	No		Pos 4	82.14	Passed	Passed	No		4	75.52	5.15	71.08	82.14	4	75.52	5.15	71.08	28.92	82.14	17.86	4	75.52	24.48	0	5.15	71.08	82.14	Pos 1	92.37	Passed	Passed	No
419	Pos 1	68.67	Passed	Passed	No		Pos 2	69.51	Passed	Passed	No		Pos 3	65.5	Passed	Passed	No		Pos 4	72.91	Passed	Passed	No		4	69.15	3.05	65.5	72.91	4	69.15	3.05	65.5	34.5	72.91	27.09	4	69.15	30.85	0	3.05	65.5	72.91	Pos 1	93.23	Passed	Passed	No
420	Pos 1	63.36	Passed	Passed	No		Pos 2	72.7	Passed	Passed	No		Pos 3	64.1	Passed	Passed	No		Pos 4	71.26	Passed	Passed	No		4	67.86	4.81	63.36	72.7	4	67.86	4.81	63.36	36.64	72.7	27.3	4	67.86	32.14	0	4.81	63.36	72.7	Pos 1	92.66	Passed	Passed	No
421	Pos 1	75.15	Passed	Passed	No		Pos 2	77.57	Passed	Passed	No		Pos 3	75.13	Passed	Passed	No		Pos 4	79.03	Passed	Passed	No		4	76.72	1.92	75.13	79.03	4	76.72	1.92	75.13	24.87	79.03	20.97	4	76.72	23.28	0	1.92	75.13	79.03	Pos 1	92.39	Passed	Passed	No
422	Pos 1	81.44	Passed	Passed	No		Pos 2	83.05	Passed	Passed	No		Pos 3	81.38	Passed	Passed	No		Pos 4	84.32	Passed	Passed	No		4	82.55	1.41	81.38	84.32	4	82.55	1.41	81.38	18.62	84.32	15.68	4	82.55	17.45	0	1.41	81.38	84.32	Pos 1	94.57	Passed	Passed	No
[truncated: 268 more columns]

## Sheet: Sheet1
GC_DFS	DFS	OS
25.8333	25.8333	66.2
32.3667	32.3667	45.6333
59.7333	59.7333	61.1333
62.5	62.5	114.267
68.9667	68.9667	72.1
74.6667	74.6667	74.6667
71.7	71.7	71.7
59.7667	59.7667	59.7667
29.5	29.5	59.7333
12.9333	12.9333	32.2667
137.5	137.5	137.5
9.63333	9.63333	135.133
60.2333	60.2333	117.6
118.733	118.733	119.867
22.0667	22.0667	141
6.83333	6.83333	14.6333
15.6667	31.5333	45.6333
131.2	131.2	131.2
10.3	10.3	33.4667
14.9667	14.9667	41.1667
134.633	134.633	134.633
59.9	59.9	130.1
12.8667	12.8667	113.633
137.967	137.967	137.967
52	52	114.267
24.9333	24.9333	28.5333
139.9	139.9	139.9
114.733	114.733	114.733
16.4667	16.4667	25.3
64.1	64.1	64.1
118.333	118.333	118.333
84.4667	84.4667	135.667
35.9333	35.9333	58.4
94.3	94.3	111.933
111.733	111.733	111.733
19.2	19.2	45.3667
67.5	67.5	109.567
25.4667	25.4667	54.5333
70.2667	70.2667	108.433
80.4333	80.4333	107.733
69.5333	69.5333	106.333
12.1333	12.1333	56.2
82.0667	82.0667	104.433
59.9	59.9	104.2
72.5667	72.5667	103.367
83.2667	83.2667	102.167
60.8667	60.8667	100.733
7.43333	7.43333	23.5667
60.1667	60.1667	99.5667
72.8	72.8	99.1667
96.4	96.4	99.3333
73.4	71.9333	98.4
97.5	97.5	99.7333
90.5	90.5	90.5
74.3333	74.3333	99.3
20.5333	20.5333	98.6333
104.133	104.133	104.133
61	61	98.2333
91.7333	91.7333	97.7
59.6	59.6	59.6
83.5	83.5	96.5333
68.4667	68.4667	95.0667
73.4	73.4	94.6333
81.6	81.6	100.3
97.0667	97.0667	97.0667
24.4667	24.4667	32.4333
30.9	30.9	98.2
97.2667	97.2667	97.2667
73.1	73.1	93.0667
72.8	72.8	92.3667
92.8333	92.8333	92.8333
74.9	74.9	88.2
86.6667	86.6667	88.4333
87.4667	87.4667	88.1333
60.1667	60.1667	87.9
72.9333	72.9333	90.6333
54	43.8667	54
14.3333	14.3333	37.8
39.2	39.2	51.4
62.7	62.7	89.5
92.7667	92.7667	92.7667
6.9	6.9	85.2667
87.5333	87.5333	87.5333
86.4333	86.4333	86.4333
87.3667	87.3667	87.3667
73.3667	73.3667	83.3
84.6333	84.6333	84.6333
87.4667	87.4667	87.4667
29.1333	29.1333	49.4333
87.8667	87.8667	87.8667
86.6	86.6	86.6
79	79	80.8333
83.3	83.3	83.3
54.3	54.3	79.4667
81.3667	81.3667	81.3667
4.1	4.1	4.1
3.06667	3.06667	3.06667
56.2333	56.2333	76.2667
79.1333	79.1333	79.1333
60.3667	60.3667	75.0333
72.4667	72.4667	74.6667
71.3	71.3	73.5
61.2667	61.2667	73.5
62.3	62.3	72.1
73.3667	73.3667	73.7333
9.4	9.4	13.1667
63.3667	63.3667	71.7667
76.8	76.8	76.8
76.4333	76.4333	76.4333
61.7667	61.7667	61.7667
74.4	74.4	74.4
69.0667	69.0667	70
69.7	69.7	70.1333
68.1667	68.1667	68.1667
31.5667	31.5667	31.5667
65.4333	65.4333	65.4333
59.2	59.2	65
59.7667	59.7667	59.7667
72.7333	72.7333	72.7333
69.1	69.1	69.1
65.4667	65.4667	65.4667
67.4667	67.4667	67.4667
54.7333	54.7333	68.3667
37.9333	37.9333	66.6333
23.0667	23.0667	27.6667
59.7333	59.7333	67.1
60.0333	60.0333	66.6667
58.3	58.3	64.3333
68.6	68.6	68.6
61.6333	61.6333	63.6
10.4	10.4	63.3667
61.8333	61.8333	61.8333
15.7333	15.7333	63.4667
84.8333	84.8333	127.4
67.4333	67.4333	121.967
75.9	75.9	127.1
89.3	89.3	127.067
131.733	131.733	131.733
62.2	62.2	117.6
72.6	72.6	118
78.2	78.2	88.6
127.4	127.4	127.4
14.4333	14.4333	119.8
5.6	5.6	13.3333
70.3	70.3	121.5
72.8	72.8	127.867
46.8667	46.8667	126.633
47.3	47.3	54.2333
56.3667	56.3667	56.3667
4.03333	4.03333	29.0333
74.2333	74.2333	114.967
77.6	77.6	114.933
9.9	9.9	38.9667
75.1667	75.1667	129.667
15	15	110.367
79.6	79.6	130.8
59.4667	59.4667	130.833
135.633	135.633	135.633
66.5	66.5	67.6333
138.6	138.6	138.6
118.5	99.3	118.5
138.533	138.533	138.533
113.967	113.967	119
8.4	8.4	10.6
13.3667	13.3667	51.9667
80.5667	80.5667	131.767
69.2333	69.2333	113.533
72.6333	72.6333	112.633
110.133	110.133	113.3
11.7	11.7	13.7333
78.6667	78.6667	129.867
78.6667	78.6667	129.867
47.7667	47.7667	72.9667
31.7667	31.7667	82.6667
21.9	21.9	127.167
93.0333	93.0333	94.4
32.4333	32.4333	64.1667
72.6	72.6	110.833
113.4	113.4	113.4
38.1333	38.1333	57.0667
72.8	72.8	109.333
43	43	87
24.0333	24.0333	27.7667
10.1667	10.1667	16.7
60.8667	60.8667	107.767
8.36667	8.36667	18.3
112.9	112.9	112.9
24.4333	24.4333	56.5667
70.2	70.2	107.9
14.4333	14.4333	17.3333
15.9333	15.9333	106.6
60.1667	60.1667	105.867
110.167	110.167	110.167
43.6333	43.6333	104.1
106.2	106.2	106.2
65.8	65.8	105.233
108.4	108.4	108.4
38.2333	38.2333	99.2667
36.1333	36.1333	103.767
108.633	108.633	108.633
105.033	105.033	105.033
75.1667	75.1667	103.967
91.4667	91.4667	102.367
62.5667	62.5667	101.733
6.33333	6.33333	101.733
103.533	103.533	103.533
61.1	61.1	100.5
61.4	61.4	100.8
102.067	102.067	102.067
103.6	103.6	103.6
98.7333	98.7333	100.733
50.6	50.6	58.3
72.5	72.5	100
18.9	18.9	27.9667
30.0667	30.0667	52.6333
2.33333	2.33333	5.36667
72.5333	72.5333	99.5667
4.06667	4.06667	75
91.4667	91.4667	98.3333
101.533	101.533	101.533
18.5667	18.5667	22.3333
73.7667	73.7667	98.8667
53.8333	53.8333	97.6667
46.1333	46.1333	68.1333
72.6667	72.6667	97.5333
99.4	99.4	99.4
75.9333	75.9333	96.8333
84.1	84.1	84.1
72.8333	72.8333	96.8333
30.3667	30.3667	72.2
80.6	80.6	96.3667
15.3	15.3	27.6333
60.1667	60.1667	94.6667
60.4667	60.4667	95.1333
74.1333	74.1333	94.8667
46.4667	46.4667	47.7
2.6	2.6	94.5
73.2333	73.2333	93.3
92.9667	92.9667	93.1
86.1333	86.1333	92.8667
29.8	29.8	29.8
95	95	95
94.1	94.1	94.1
63.9333	63.9333	92.7333
73.2	73.2	99.8
90.9333	90.9333	91.6
81.7333	81.7333	89.8333
58.2667	58.2667	89.9667
83.9333	83.9333	84.3667
86.3333	86.3333	88.2
84.9	84.9	87.4333
67.2667	67.2667	87.7333
55.2333	55.2333	78.4333
6.56667	6.56667	89.3
22.4667	22.4667	22.4667
71.8	71.8	88.8
92.2	92.2	92.2
7.4	7.4	89.5
12.2333	12.2333	14.3667
70.2	70.2	89.7667
60.7	60.7	85.8667
48.2667	48.2667	85.5667
87.7333	87.7333	87.7333
83.2333	83.2333	85.5333
67.3	67.3	83.3
13.9	13.9	83.0667
84.8667	84.8667	84.8667
85.4333	85.4333	85.4333
83.9667	83.9667	83.9667
8.36667	8.36667	8.4
55.9667	55.9667	78.3333
7.1	7.1	78.1667
83.7333	73.3	83.7333
73.7333	73.7333	78.3
10.7667	10.7667	77.2333
62.7	62.7	77.1333
12.6	12.6	33.4667
22.9	22.9	45.3333
3.3	3.3	72.5667
17.6667	17.6667	77.1667
63.3667	63.3667	73.2667
60.0667	60.0667	73.0333
62.7333	62.7333	70.8
12.7333	12.7333	17.3
10.1	10.1	17.3667
15.4333	15.4333	16.6667
59.8	59.8	62.2333
65	65	70
59.9	59.9	65.9333
4.23333	4.23333	4.23333
66.4333	66.4333	66.4333
65.0667	65.0667	65.0667
59.9667	59.9667	59.9667
80.7667	80.7667	131.967
118.467	118.467	119.167
57.8333	57.8333	118.933
65.4333	65.4333	114.333
125.167	125.167	125.167
15.5333	15.5333	34.2
20.0333	20.0333	31.4
102.2	102.2	103.967
70.9667	70.9667	103.833
103	103	103
88.3667	88.3667	88.3667
72.0667	72.0667	87.9
92.9	92.9	92.9
33.5	33.5	40.8667
6.9	6.9	9.46667
81.3333	81.3333	81.3333
56.5333	56.5333	66.2
92.7667	92.7667	115.5
97.4333	97.4333	114.7
8.06667	8.06667	14.7667
71.8333	71.8333	112.867
108.833	108.833	112.467
140.733	140.733	140.733
81	81	108.033
71.0667	71.0667	108.967
97.4333	97.4333	107.1
70.5667	70.5667	106.867
105.967	105.967	105.967
21.2	21.2	36.4333
106.733	106.733	106.733
103.4	103.4	104.2
106.667	106.667	106.667
60.4667	60.4667	101.2
94.4333	94.4333	98.6
101.267	101.267	101.267
59.8667	59.8667	95.8
84.2333	84.2333	88.8333
42.4667	42.4667	55.3
48.3	48.3	67.2
89.5	88.4333	89.5
74.2667	50.3333	75.4
82.7	82.7	84
70.6333	70.6333	83.6667
79.7333	79.7333	80.0333
81.8	81.8	81.8
24.0333	24.0333	32.5333
12.5667	12.5667	21.6667
38.9333	38.9333	38.9333
79.7333	79.7333	79.7333
79.2667	79.2667	79.2667
75.9333	75.9333	75.9333
77.0667	77.0667	77.0667
77.9	77.9	77.9
61.4333	61.4333	72.7333
75.8333	75.8333	75.8333
19.4	19.4	73.1667
40.8667	40.8667	72.2333
70.0667	70.0667	71.5667
57.6667	57.6667	71.4
62.9	62.9	70.9333
3.13333	3.13333	3.13333
9.53333	9.53333	71.8
72.3667	72.3667	77
73.3	73.3	73.3
13.4667	13.4667	20.5667
56.4	56.4	70.1333
42.2667	42.2667	73.7667
63.1	63.1	68.2333
27.8667	27.8667	38.3667
70.4	70.4	70.4
20.4333	20.4333	70.5667
61.4	61.4	64.6333
8.56667	8.56667	13.2333
31.6	31.6	53.0667
28.5	28.5	66.1667
20.9333	20.9333	30.0333
60	60	60
60.1	60.1	60.1
59.9333	59.9333	60.1333
26.2667	26.2667	43.9
68.0667	68.0667	68.0667
30.0667	15.9	30.0667
61.4	61.4	69.6667
69.8667	69.8667	69.8667
55.3333	55.3333	68.1333
60.4667	60.4667	67.3333
63.4333	63.4333	65.9667
55.1	55.1	65.8
58.9333	58.9333	64.2667
68.7667	68.7667	68.7667
58.7333	58.7333	61.7333
31.0667	31.0667	64.9
102.3	102.3	102.3
16.6	16.6	25.4
98	98	98
7.23333	7.23333	61.8333
60.6333	60.6333	84.6667
85.2	85.2	85.2
59.9	59.9	81.5667
57.6667	57.6667	58
84.3667	84.3667	84.3667
65.7667	65.7667	73.1333
10.0667	10.0667	71.7667
63.9	63.9	69.7
59.8333	59.8333	69.8667
61.2667	61.2667	70
12.6333	12.6333	29.4667
60.2667	60.2667	66.9
57.1	57.1	66.1333
57.3333	57.3333	65.9
68.4667	68.4667	68.4667
59	59	61.3
59.0667	59.0667	59.9
59.8667	59.8667	59.8667
38.0333	38.0333	52.2333
67.9	67.9	67.9
65.6	65.6	65.6
8.03333	8.03333	66.9
55.0333	55.0333	68.9667
60.1333	60.1333	64.3
57.5333	57.5333	63.5667
63.7333	63.7333	63.7333
63.8	63.8	63.8
44.0333	44.0333	47.6333
41.3	41.3	73.9
12.2667	12.2667	22.7
50.6	50.6	93.5667
39.6667	39.6667	40.0667
63.6333	63.6333	86.2667
